# Supplementary material for: Acute and Chronic Changes in Gene Expression After CMV DNAemia in Kidney Transplant Recipients
Source: Front Immunol. 2021 Nov 15;12:750659. doi: 10.3389/fimmu.2021.750659 (PMC8634678; doi:10.3389/fimmu.2021.750659)
Supplement: Supplementary file 1 [file Table_1.xlsx]

## Sheet: Baseline & Wk1 PCR+
ENSGID	HGNC	log2FC	p-value	FDR
ENSG00000165304	MELK	4.51478	1.54244e-08	3.03315e-06
ENSG00000233306	TRGV2	4.01809	4.09925e-06	0.000248564
ENSG00000205716	FAM183DP	3.74933	0.000447004	0.00776995
ENSG00000090889	KIF4A	3.74193	0.00241328	0.0250871
ENSG00000126787	DLGAP5	3.68357	3.59725e-05	0.00124076
ENSG00000093009	CDC45	3.63268	4.64432e-07	4.48757e-05
ENSG00000120645	IQSEC3	3.61482	0.00254357	0.0261182
ENSG00000142945	KIF2C	3.54619	3.54775e-06	0.000222005
ENSG00000171246	NPTX1	3.49356	5.98666e-06	0.000329166
ENSG00000157456	CCNB2	3.35416	0.000192644	0.00426185
ENSG00000100526	CDKN3	3.25732	0.000364983	0.00668001
ENSG00000143228	NUF2	3.19109	0.000448793	0.00779074
ENSG00000256590	TRDV3	3.07634	0.00967572	0.0649712
ENSG00000065328	MCM10	3.01184	1.91804e-05	0.000795108
ENSG00000105697	HAMP	2.94067	0.000758607	0.011126
ENSG00000163808	KIF15	2.93075	0.00624828	0.0483918
ENSG00000100162	CENPM	2.92084	9.03788e-06	0.00044316
ENSG00000275527	AC100835.2	2.8577	0.000266383	0.00536069
ENSG00000183150	GPR19	2.82375	0.00287448	0.0285083
ENSG00000165480	SKA3	2.79099	0.00491604	0.0409649
ENSG00000134057	CCNB1	2.78841	0.000147015	0.00348094
ENSG00000223629	DEFA8P	2.74119	0.0053902	0.0436056
ENSG00000170312	CDK1	2.6239	3.11585e-06	0.000199793
ENSG00000121152	NCAPH	2.557	6.25607e-05	0.0018642
ENSG00000085840	ORC1	2.5178	0.00362173	0.0334112
ENSG00000225492	GBP1P1	2.51526	0.000225291	0.00477507
ENSG00000109805	NCAPG	2.5149	0.000514318	0.00853365
ENSG00000138180	CEP55	2.50907	0.00322999	0.0309142
ENSG00000124920	MYRF	2.49318	0.000454526	0.00786946
ENSG00000244649	LINC02086	2.45985	0.0110622	0.0705058
ENSG00000279602	AC109326.1	2.45913	0.000409384	0.00726989
ENSG00000143476	DTL	2.45707	0.000306456	0.00587904
ENSG00000165949	IFI27	2.4505	0.00604936	0.0472992
ENSG00000270022	Z93241.1	2.44888	0.00480251	0.0402229
ENSG00000085999	RAD54L	2.41182	0.00054133	0.00875791
ENSG00000131747	TOP2A	2.3908	4.55113e-05	0.00147307
ENSG00000211804	TRDV1	2.39067	0.0052934	0.0430736
ENSG00000117399	CDC20	2.37895	0.0119549	0.0746671
ENSG00000174307	PHLDA3	2.37784	0.015823	0.0903652
ENSG00000162543	UBXN10	2.37578	0.000115977	0.00292525
ENSG00000221957	KIR2DS4	2.34813	0.0102554	0.0673832
ENSG00000211812	TRAV26-2	2.34221	0.000239019	0.00497772
ENSG00000218980	FTH1P15	2.34063	1.23439e-08	2.57479e-06
ENSG00000239855	IGKV1-6	2.33541	0.00575524	0.0456425
ENSG00000229719	MIR194-2HG	2.32348	0.0160857	0.0913492
ENSG00000066279	ASPM	2.30314	0.0046921	0.039652
ENSG00000243199	AC115223.1	2.25544	3.59737e-05	0.00124076
ENSG00000237568	AC099063.1	2.2474	2.07425e-05	0.000837833
ENSG00000228278	ORM2	2.24346	0.00152025	0.0183618
ENSG00000122952	ZWINT	2.22315	0.00113537	0.015055
ENSG00000112984	KIF20A	2.21599	0.0035527	0.0329471
ENSG00000080493	SLC4A4	2.21235	0.00299771	0.0293321
ENSG00000224177	LINC00570	2.18617	0.00287185	0.0285083
ENSG00000241106	HLA-DOB	2.18193	0.00105094	0.0142375
ENSG00000089685	BIRC5	2.17632	0.000282399	0.00555309
ENSG00000267322	SNHG22	2.15739	0.00494818	0.0411608
ENSG00000176890	TYMS	2.14906	1.95888e-05	0.000806946
ENSG00000260592	AC130456.3	2.14625	0.00676842	0.0510878
ENSG00000125726	CD70	2.13829	0.000927581	0.0129674
ENSG00000274104	AC020910.4	2.13624	0.000380979	0.00689594
ENSG00000144354	CDCA7	2.13539	2.87354e-06	0.000190953
ENSG00000264577	AC010761.1	2.11802	7.87705e-07	6.94713e-05
ENSG00000175643	RMI2	2.11442	2.22814e-05	0.000871429
ENSG00000184515	BEX5	2.08958	0.00321648	0.0308299
ENSG00000183763	TRAIP	2.05307	0.0186242	0.0997173
ENSG00000132744	ACY3	2.03714	0.00395017	0.0352982
ENSG00000094804	CDC6	2.02963	0.00205673	0.0225794
ENSG00000198554	WDHD1	2.02391	0.00279461	0.0279058
ENSG00000086506	HBQ1	2.02149	0.00181675	0.020778
ENSG00000265531	FCGR1CP	2.01781	0.00183435	0.0209247
ENSG00000197253	TPSB2	2.01438	0.0136799	0.0814905
ENSG00000171848	RRM2	1.99563	6.36697e-07	5.81031e-05
ENSG00000197646	PDCD1LG2	1.98483	2.76715e-05	0.00103012
ENSG00000275538	RNVU1-19	1.98026	0.0180306	0.0982729
ENSG00000137563	GGH	1.96826	0.00123432	0.0159491
ENSG00000005469	CROT	1.95559	0.00392187	0.0351291
ENSG00000211829	TRDC	1.94272	1.22435e-07	1.54703e-05
ENSG00000111537	IFNG	1.93364	0.00171677	0.019941
ENSG00000167900	TK1	1.91953	2.70168e-05	0.00101847
ENSG00000095932	SMIM24	1.91828	0.00881533	0.0611628
ENSG00000071539	TRIP13	1.918	0.0033538	0.0315704
ENSG00000146670	CDCA5	1.90828	0.000294639	0.00572946
ENSG00000251095	AC097478.1	1.90404	0.00576873	0.0457219
ENSG00000168062	BATF2	1.9023	3.67706e-05	0.00125507
ENSG00000254126	CD8B2	1.88305	0.0174691	0.0966577
ENSG00000223609	HBD	1.8726	0.0152221	0.0880766
ENSG00000169715	MT1E	1.87238	0.000590941	0.00928895
ENSG00000117724	CENPF	1.86423	0.00163153	0.0192805
ENSG00000145386	CCNA2	1.86194	2.55686e-06	0.000176245
ENSG00000166707	ZCCHC18	1.85924	2.67522e-05	0.00101604
ENSG00000196169	KIF19	1.85878	0.0118699	0.074242
ENSG00000181938	GINS3	1.84803	0.0124888	0.0770132
ENSG00000266088	AC004585.1	1.84795	0.00121538	0.015832
ENSG00000198336	MYL4	1.84575	0.0145707	0.0853269
ENSG00000075131	TIPIN	1.84513	0.000772088	0.0112608
ENSG00000169607	CKAP2L	1.84365	0.0118664	0.074242
ENSG00000077152	UBE2T	1.83739	0.0136747	0.0814905
ENSG00000241657	TRBV11-2	1.82249	0.00445129	0.0382816
ENSG00000112312	GMNN	1.82203	1.70472e-07	1.96507e-05
ENSG00000240583	AQP1	1.82086	0.00133284	0.0168089
ENSG00000169679	BUB1	1.81326	0.00471292	0.0397593
ENSG00000277511	AC116407.2	1.79731	0.00118238	0.0155221
ENSG00000152766	ANKRD22	1.79074	0.000148305	0.00349816
ENSG00000145649	GZMA	1.78697	1.02022e-08	2.19783e-06
ENSG00000211799	TRAV19	1.7808	0.00129358	0.0164718
ENSG00000137807	KIF23	1.77586	0.000258231	0.00523444
ENSG00000123485	HJURP	1.77582	0.0091948	0.0626706
ENSG00000095739	BAMBI	1.76544	0.00455696	0.038961
ENSG00000196565	HBG2	1.74827	0.00358626	0.0331181
ENSG00000223478	AL441992.1	1.73225	0.000277918	0.00550017
ENSG00000129244	ATP1B2	1.72927	0.000437199	0.00763994
ENSG00000081985	IL12RB2	1.71299	0.00034893	0.00647639
ENSG00000211786	TRAV8-2	1.70691	0.00990805	0.0658582
ENSG00000235531	MSC-AS1	1.70217	0.000469013	0.00802569
ENSG00000075218	GTSE1	1.69509	0.00168478	0.0197233
ENSG00000211724	TRBV6-6	1.69471	0.0101748	0.0671557
ENSG00000117010	ZNF684	1.68383	0.000412993	0.00732408
ENSG00000134594	RAB33A	1.67846	0.00225343	0.024064
ENSG00000147231	CXorf57	1.67172	0.012183	0.0757315
ENSG00000115392	FANCL	1.6672	0.00910655	0.0622628
ENSG00000051180	RAD51	1.65007	0.00930472	0.063289
ENSG00000164611	PTTG1	1.64949	0.000121387	0.00301539
ENSG00000211785	TRAV12-1	1.64829	0.015276	0.0882383
ENSG00000171241	SHCBP1	1.62791	0.00644795	0.0492331
ENSG00000087586	AURKA	1.62426	0.00440285	0.0381494
ENSG00000254481	PTP4A2P2	1.62232	0.00367704	0.0336959
ENSG00000135476	ESPL1	1.62052	0.00235854	0.0247158
ENSG00000244575	IGKV1-27	1.61441	0.0150169	0.0871627
ENSG00000138778	CENPE	1.60727	0.0157726	0.0901672
ENSG00000064886	CHI3L2	1.601	0.000232395	0.00487034
ENSG00000112378	PERP	1.59755	0.00181119	0.0207325
ENSG00000117632	STMN1	1.57368	2.95859e-09	8.45191e-07
ENSG00000179988	PSTK	1.56632	0.00817564	0.0582942
ENSG00000270605	AL353622.1	1.56577	0.00198597	0.0220605
ENSG00000227191	TRGC2	1.56366	5.1775e-05	0.00160088
ENSG00000169877	AHSP	1.548	0.0183184	0.0989402
ENSG00000123975	CKS2	1.54764	0.00105936	0.0142927
ENSG00000256393	RPL41P5	1.54359	1.77076e-05	0.000747794
ENSG00000213714	FAM209B	1.53767	0.0108557	0.0699286
ENSG00000231365	AL359915.2	1.52815	0.00882518	0.0611665
ENSG00000080986	NDC80	1.51915	0.000164172	0.00375198
ENSG00000120217	CD274	1.50649	0.000182474	0.00406423
ENSG00000166803	PCLAF	1.50018	0.00202485	0.0223414
ENSG00000132646	PCNA	1.49592	3.30695e-12	3.10405e-09
ENSG00000088325	TPX2	1.48771	0.000352079	0.00649813
ENSG00000105708	ZNF14	1.47642	6.95319e-06	0.000365488
ENSG00000154640	BTG3	1.47073	0.00684153	0.0514917
ENSG00000131153	GINS2	1.46685	0.00192747	0.0216486
ENSG00000175063	UBE2C	1.46269	0.0032163	0.0308299
ENSG00000178999	AURKB	1.45413	0.00511933	0.0420457
ENSG00000236409	NRADDP	1.44685	0.00118875	0.0155634
ENSG00000076864	RAP1GAP	1.42874	0.0134983	0.0808366
ENSG00000136514	RTP4	1.42257	0.0033979	0.0318941
ENSG00000139187	KLRG1	1.41793	0.00195429	0.0218193
ENSG00000105374	NKG7	1.41612	2.26986e-06	0.000162759
ENSG00000198918	RPL39	1.41394	0.00244924	0.0253829
ENSG00000196586	MYO6	1.41236	0.00688474	0.0517873
ENSG00000170962	PDGFD	1.41123	0.0164633	0.0926131
ENSG00000119636	BBOF1	1.4084	0.000632444	0.0097661
ENSG00000123219	CENPK	1.40501	0.012769	0.0780089
ENSG00000211792	TRAV14DV4	1.403	0.015659	0.089666
ENSG00000013392	RWDD2A	1.38943	0.00428709	0.0374081
ENSG00000258666	AL157871.4	1.38647	0.00321036	0.0308299
ENSG00000197057	DTHD1	1.37995	0.00674444	0.050936
ENSG00000278030	TRBV7-9	1.36629	0.0161747	0.091617
ENSG00000137804	NUSAP1	1.36109	5.43753e-06	0.000305869
ENSG00000090104	RGS1	1.35316	0.00113648	0.015055
ENSG00000158578	ALAS2	1.35264	0.0124982	0.0770255
ENSG00000111206	FOXM1	1.35235	0.00191828	0.0215823
ENSG00000151725	CENPU	1.3488	0.000540926	0.00875791
ENSG00000260260	SNHG19	1.34831	0.00185671	0.0211064
ENSG00000234327	AC012146.1	1.34361	0.00358072	0.0331135
ENSG00000151729	SLC25A4	1.3401	0.00271522	0.0274046
ENSG00000171476	HOPX	1.33723	0.000294412	0.00572946
ENSG00000263874	LINC00672	1.33612	0.00473816	0.0398172
ENSG00000211698	TRGV4	1.33502	0.0138191	0.0821707
ENSG00000272677	AC124016.1	1.33248	0.000113981	0.00289155
ENSG00000268713	AC005261.3	1.32975	0.00529615	0.0430736
ENSG00000149646	CNBD2	1.3286	0.00172845	0.0199946
ENSG00000007129	CEACAM21	1.32844	0.00840203	0.0592975
ENSG00000154451	GBP5	1.31751	7.78448e-05	0.00221078
ENSG00000073111	MCM2	1.31104	1.04352e-07	1.3637e-05
ENSG00000119326	CTNNAL1	1.30873	0.00749595	0.054888
ENSG00000120875	DUSP4	1.30476	0.0110553	0.0705058
ENSG00000164109	MAD2L1	1.3035	0.000981759	0.0135376
ENSG00000160932	LY6E	1.30194	1.9238e-06	0.00014364
ENSG00000146143	PRIM2	1.30086	0.00747772	0.0548508
ENSG00000167325	RRM1	1.30025	7.19636e-06	0.000375267
ENSG00000184260	HIST2H2AC	1.29179	0.00289261	0.0285803
ENSG00000154620	TMSB4Y	1.28992	0.00275896	0.0276759
ENSG00000278948	AL031587.5	1.28835	0.000109496	0.00282134
ENSG00000164118	CEP44	1.27695	0.00319107	0.0307989
ENSG00000111796	KLRB1	1.27633	1.33949e-05	0.000606976
ENSG00000205544	TMEM256	1.27309	0.0098497	0.0656031
ENSG00000276180	HIST1H4I	1.27259	0.003336	0.0315157
ENSG00000082458	DLG3	1.26799	5.2175e-06	0.000298101
ENSG00000197077	KIAA1671	1.26778	0.00844536	0.0593775
ENSG00000198901	PRC1	1.26488	0.00171777	0.019941
ENSG00000248049	UBA6-AS1	1.26129	0.0111516	0.0709408
ENSG00000183172	SMDT1	1.25418	0.0108873	0.0700114
ENSG00000253304	TMEM200B	1.25065	2.70486e-05	0.00101847
ENSG00000125148	MT2A	1.24769	1.92889e-05	0.000797093
ENSG00000107020	PLGRKT	1.24485	1.2632e-07	1.57783e-05
ENSG00000073737	DHRS9	1.24384	0.000129951	0.00317413
ENSG00000140525	FANCI	1.24328	3.40255e-05	0.00118898
ENSG00000167286	CD3D	1.24278	1.15319e-07	1.47127e-05
ENSG00000101057	MYBL2	1.2388	0.000344306	0.00640868
ENSG00000211772	TRBC2	1.23591	2.34153e-06	0.000166325
ENSG00000099194	SCD	1.22692	6.30616e-05	0.00187152
ENSG00000248593	DSTNP2	1.22548	0.00648639	0.0494705
ENSG00000256039	LINC02446	1.22257	0.00311952	0.0302536
ENSG00000166582	CENPV	1.21913	0.018221	0.0988614
ENSG00000162366	PDZK1IP1	1.21908	0.00217239	0.0234187
ENSG00000133067	LGR6	1.2162	0.0012272	0.0159051
ENSG00000134291	TMEM106C	1.20836	9.59801e-05	0.00257403
ENSG00000171928	TVP23B	1.20309	0.00153928	0.0185065
ENSG00000133131	MORC4	1.19484	0.0172176	0.0956107
ENSG00000076003	MCM6	1.19228	6.14178e-06	0.000332159
ENSG00000076248	UNG	1.19144	0.00697706	0.0522127
ENSG00000257017	HP	1.18908	0.00185022	0.0210509
ENSG00000204936	CD177	1.18792	0.0156597	0.089666
ENSG00000274383	AC103691.1	1.18657	0.00690527	0.0518823
ENSG00000135211	TMEM60	1.18481	4.68773e-05	0.00149882
ENSG00000189164	ZNF527	1.17015	0.0130731	0.0792406
ENSG00000172172	MRPL13	1.16699	8.42018e-06	0.000419127
ENSG00000151287	TEX30	1.16424	0.00331792	0.0314127
ENSG00000100298	APOBEC3H	1.16352	0.0102342	0.0672776
ENSG00000136842	TMOD1	1.15966	0.0138925	0.0824574
ENSG00000076382	SPAG5	1.15834	0.00971347	0.0651521
ENSG00000143891	GALM	1.15537	2.07848e-05	0.000837833
ENSG00000100450	GZMH	1.15524	0.00148516	0.018111
ENSG00000163599	CTLA4	1.15158	0.00328592	0.0312258
ENSG00000174442	ZWILCH	1.14777	0.000174141	0.00391847
ENSG00000134321	RSAD2	1.14689	0.00366365	0.0336167
ENSG00000158406	HIST1H4H	1.1468	0.000509458	0.00848515
ENSG00000125841	NRSN2	1.13913	0.0135025	0.0808366
ENSG00000010030	ETV7	1.13741	0.00600542	0.0471429
ENSG00000198937	CCDC167	1.134	4.62128e-05	0.00148412
ENSG00000183918	SH2D1A	1.1331	0.00103261	0.0140605
ENSG00000196839	ADA	1.13241	8.1193e-10	2.88367e-07
ENSG00000089692	LAG3	1.13216	0.000667709	0.0101204
ENSG00000115523	GNLY	1.13135	5.58694e-06	0.000311093
ENSG00000281206		1.12672	1.04812e-07	1.3637e-05
ENSG00000161800	RACGAP1	1.12455	2.87147e-05	0.00105951
ENSG00000171617	ENC1	1.12134	1.73051e-05	0.00074316
ENSG00000100453	GZMB	1.11942	2.10414e-05	0.0008417
ENSG00000153044	CENPH	1.11233	0.00226744	0.0240876
ENSG00000108387	2018-09-04	1.1109	0.00443239	0.0382693
ENSG00000279689	AC022400.8	1.109	0.00250821	0.0258597
ENSG00000119917	IFIT3	1.10672	9.41586e-05	0.00253524
ENSG00000171428	NAT1	1.10173	0.00137706	0.0171525
ENSG00000101412	E2F1	1.09986	0.00187408	0.0212597
ENSG00000112306	RPS12	1.09662	2.62827e-07	2.85439e-05
ENSG00000127564	PKMYT1	1.09323	0.00399418	0.0355319
ENSG00000196683	TOMM7	1.08357	2.89483e-09	8.45191e-07
ENSG00000113088	GZMK	1.08339	0.00141648	0.0175272
ENSG00000265401	AC093484.3	1.08197	6.86652e-07	6.1383e-05
ENSG00000197540	GZMM	1.07969	1.08492e-05	0.000512841
ENSG00000250261	CCDC74BP1	1.07426	0.0185152	0.0995128
ENSG00000163993	S100P	1.072	0.0168886	0.0943595
ENSG00000254501	AP003068.1	1.07093	0.0177392	0.0974059
ENSG00000259291	ZNF710-AS1	1.06755	1.72756e-05	0.00074316
ENSG00000110848	CD69	1.06311	6.71204e-05	0.00196534
ENSG00000204899	MZT1	1.06238	0.0107378	0.0693733
ENSG00000150337	FCGR1A	1.06234	0.00201272	0.0222449
ENSG00000075234	TTC38	1.05982	7.17261e-09	1.6536e-06
ENSG00000095794	CREM	1.0583	0.000495051	0.00832759
ENSG00000248124	RRN3P1	1.05515	0.0124519	0.0769302
ENSG00000104738	MCM4	1.05279	0.000414189	0.00732996
ENSG00000120158	RCL1	1.05127	0.00080181	0.011617
ENSG00000181036	FCRL6	1.04438	0.0132645	0.0799951
ENSG00000066379	ZNRD1	1.04319	0.00230942	0.024376
ENSG00000116667	C1orf21	1.04284	0.00341903	0.0320238
ENSG00000146574	CCZ1B	1.03318	0.0132939	0.0800139
ENSG00000187608	ISG15	1.03192	0.00094527	0.0131309
ENSG00000106399	RPA3	1.03119	1.22136e-05	0.000560402
ENSG00000214367	HAUS3	1.0306	5.6238e-05	0.00171467
ENSG00000251301	LINC02384	1.02838	0.00531723	0.0431053
ENSG00000225528	Z82206.1	1.02757	0.0173788	0.0963198
ENSG00000168288	MMADHC	1.02721	2.85986e-10	1.29274e-07
ENSG00000168028	RPSA	1.02594	1.10252e-09	3.71492e-07
ENSG00000278231	AL133342.1	1.02568	0.00363398	0.0334112
ENSG00000088356	PDRG1	1.02501	0.000145592	0.00345973
ENSG00000134690	CDCA8	1.02476	0.0103084	0.0675961
ENSG00000100024	UPB1	1.02439	0.00194278	0.0217277
ENSG00000168496	FEN1	1.02236	0.00222175	0.0237946
ENSG00000112578	BYSL	1.02149	0.0121748	0.0757315
ENSG00000097046	CDC7	1.01974	0.00667389	0.0505776
ENSG00000123297	TSFM	1.0178	9.86447e-05	0.00262407
ENSG00000168899	VAMP5	1.01731	1.98462e-05	0.000809936
ENSG00000139131	YARS2	1.01722	0.0020449	0.0224802
ENSG00000247271	ZBED5-AS1	1.01532	0.00158966	0.0188876
ENSG00000262160	AC020978.5	1.01506	0.00142415	0.0175725
ENSG00000205542	TMSB4X	1.01393	1.49452e-12	1.63663e-09
ENSG00000117228	GBP1	1.01332	0.00336485	0.0316445
ENSG00000167842	MIS12	1.01316	0.0087063	0.0605983
ENSG00000196459	TRAPPC2	1.01165	8.68868e-10	3.00468e-07
ENSG00000196655	TRAPPC4	1.00885	1.40428e-11	1.0252e-08
ENSG00000165501	LRR1	1.00779	0.000166261	0.00378654
ENSG00000225450	AL021707.1	1.00754	0.00924772	0.0629986
ENSG00000276136	AC016957.2	1.00478	0.014341	0.0844331
ENSG00000170379	TCAF2	1.00238	0.00903231	0.0620782
ENSG00000115128	SF3B6	1.00115	2.50135e-10	1.17394e-07
ENSG00000138378	STAT4	1.00105	6.85835e-07	6.1383e-05
ENSG00000163170	BOLA3	0.997502	0.00214809	0.023248
ENSG00000272173	U47924.2	0.997481	0.0177608	0.0974509
ENSG00000123545	NDUFAF4	0.993483	0.00525105	0.0428596
ENSG00000153898	MCOLN2	0.993008	0.00396963	0.035414
ENSG00000197409	HIST1H3D	0.99299	0.00976296	0.06539
ENSG00000181754	AMIGO1	0.990495	0.0145512	0.0852748
ENSG00000163900	TMEM41A	0.988435	0.00730578	0.0540202
ENSG00000137965	IFI44	0.986811	0.000844025	0.0120427
ENSG00000186810	CXCR3	0.985458	0.0142483	0.0841656
ENSG00000162676	GFI1	0.985253	7.15443e-05	0.00207542
ENSG00000134809	TIMM10	0.98441	3.12026e-06	0.000199793
ENSG00000163600	ICOS	0.981708	0.00356948	0.0330327
ENSG00000203896	LIME1	0.980627	0.00241497	0.0250871
ENSG00000153563	CD8A	0.979602	0.000430544	0.00756459
ENSG00000163918	RFC4	0.977462	0.000339489	0.0063384
ENSG00000181218	HIST3H2A	0.973966	0.00151425	0.018323
ENSG00000105205	CLC	0.97094	0.0120387	0.0750119
ENSG00000136522	MRPL47	0.97081	2.14827e-06	0.000156836
ENSG00000178202	KDELC2	0.970225	7.92279e-05	0.00224382
ENSG00000075945	KIFAP3	0.969526	0.00021661	0.00463595
ENSG00000116824	CD2	0.964737	2.34338e-05	0.000905715
ENSG00000246526	LINC002481	0.964206	0.00940314	0.0636614
ENSG00000137078	SIT1	0.95983	0.00375048	0.0341073
ENSG00000017483	SLC38A5	0.959677	0.000367694	0.00672025
ENSG00000133106	EPSTI1	0.959352	4.46955e-05	0.00146105
ENSG00000170222	ADPRM	0.957162	0.00131629	0.0166228
ENSG00000184182	UBE2F	0.955849	8.25814e-08	1.13042e-05
ENSG00000166289	PLEKHF1	0.95253	0.00209106	0.0228038
ENSG00000185386	MAPK11	0.950625	0.00168767	0.0197311
ENSG00000110660	SLC35F2	0.94987	0.00799604	0.0573246
ENSG00000100448	CTSG	0.946995	0.0183547	0.0990402
ENSG00000123352	SPATS2	0.943363	0.00334585	0.031556
ENSG00000204264	PSMB8	0.94259	9.5328e-09	2.08784e-06
ENSG00000115607	IL18RAP	0.941916	2.87715e-06	0.000190953
ENSG00000262831	AC145207.3	0.941182	0.000188079	0.00417492
ENSG00000145247	OCIAD2	0.940465	4.42623e-05	0.00145413
ENSG00000272053		0.937804	0.00284285	0.0283014
ENSG00000133321	RARRES3	0.935725	9.49838e-08	1.27365e-05
ENSG00000273373	AL355488.1	0.935145	0.0153084	0.0883867
ENSG00000162757	C1orf74	0.934856	0.00229686	0.0243105
ENSG00000134827	TCN1	0.933209	0.00749745	0.054888
ENSG00000104490	NCALD	0.93287	0.0117137	0.0734748
ENSG00000152689	RASGRP3	0.932856	0.010207	0.0671871
ENSG00000143578	CREB3L4	0.932779	0.018253	0.098892
ENSG00000228830	AL160408.2	0.932549	0.000377497	0.00686126
ENSG00000078596	ITM2A	0.931666	0.000108218	0.00279939
ENSG00000235162	C12orf75	0.93049	8.23075e-05	0.00230271
ENSG00000085063	CD59	0.927666	1.27274e-07	1.57783e-05
ENSG00000257342	AC025165.2	0.926723	7.82454e-06	0.000396997
ENSG00000136810	TXN	0.924627	5.88312e-09	1.45868e-06
ENSG00000123610	TNFAIP6	0.922885	0.00115256	0.0152219
ENSG00000185088	RPS27L	0.919379	1.60206e-07	1.87971e-05
ENSG00000258430	AL583722.2	0.91758	0.00213963	0.0232179
ENSG00000160791	CCR5	0.917499	0.00199507	0.0221429
ENSG00000267458	AC092069.1	0.908867	0.00724033	0.0536634
ENSG00000123240	OPTN	0.908858	3.50243e-09	9.79264e-07
ENSG00000145335	SNCA	0.906729	0.00530486	0.0430736
ENSG00000124370	MCEE	0.899836	0.0183815	0.0990402
ENSG00000205336	ADGRG1	0.898967	0.00891919	0.0613971
ENSG00000128654	MTX2	0.898347	0.00404618	0.0357812
ENSG00000082146	STRADB	0.897981	3.65057e-05	0.00125254
ENSG00000211689	TRGC1	0.896974	0.0157746	0.0901672
ENSG00000026751	SLAMF7	0.893867	0.00227509	0.0241377
ENSG00000164047	CAMP	0.892256	0.0134103	0.0804313
ENSG00000237424	FOXD2-AS1	0.891785	0.000486125	0.00825602
ENSG00000198417	MT1F	0.889911	0.0140312	0.0831682
ENSG00000128739	SNRPN	0.889425	0.00174448	0.0201266
ENSG00000027075	PRKCH	0.889158	1.32724e-06	0.000105704
ENSG00000271109	AC008555.5	0.88834	9.98466e-05	0.00264308
ENSG00000181847	TIGIT	0.88694	0.00767331	0.0557357
ENSG00000145354	CISD2	0.88587	1.15932e-05	0.000536429
ENSG00000137168	PPIL1	0.882217	0.00565009	0.0450533
ENSG00000198821	CD247	0.881619	8.49427e-06	0.000421219
ENSG00000124688	MAD2L1BP	0.879272	0.00068483	0.0103085
ENSG00000149131	SERPING1	0.878684	0.00566278	0.0450998
ENSG00000065675	PRKCQ	0.877509	0.000197173	0.00434741
ENSG00000101247	NDUFAF5	0.874406	0.00444639	0.0382693
ENSG00000004468	CD38	0.873863	0.000750991	0.0110513
ENSG00000101574	METTL4	0.870829	0.00125044	0.0160508
ENSG00000179044	EXOC3L1	0.865689	0.0102015	0.0671871
ENSG00000147364	FBXO25	0.865608	2.10905e-05	0.0008417
ENSG00000198885	ITPRIPL1	0.864565	0.00391996	0.0351291
ENSG00000127720	METTL25	0.864379	0.00848966	0.0595954
ENSG00000219665	ZNF433-AS1	0.86327	0.0103016	0.0675856
ENSG00000232119	MCTS1	0.862899	5.85804e-06	0.000324813
ENSG00000156802	ATAD2	0.861429	0.000730663	0.0108005
ENSG00000107566	ERLIN1	0.861355	1.43131e-05	0.00064414
ENSG00000134539	KLRD1	0.860823	0.00973904	0.065263
ENSG00000245910	SNHG6	0.858867	6.02965e-06	0.000330149
ENSG00000113460	BRIX1	0.855057	0.012613	0.0775247
ENSG00000182004	SNRPE	0.853695	0.000330868	0.00621134
ENSG00000167513	CDT1	0.853232	0.0175655	0.0969428
ENSG00000169288	MRPL1	0.852454	0.000872916	0.0123344
ENSG00000162639	HENMT1	0.852449	0.00631637	0.0486654
ENSG00000126709	IFI6	0.851654	0.00212038	0.0230661
ENSG00000128789	PSMG2	0.85026	6.08185e-06	0.000331625
ENSG00000235192	AC009495.3	0.849349	0.00128177	0.0163373
ENSG00000138092	CENPO	0.84867	0.0131378	0.0794498
ENSG00000183508	FAM46C	0.848531	0.000322281	0.00611432
ENSG00000160654	CD3G	0.844116	0.00403508	0.0357469
ENSG00000092470	WDR76	0.843985	0.00321359	0.0308299
ENSG00000279799	AC006077.2	0.843543	0.0149315	0.0867441
ENSG00000130066	SAT1	0.841183	7.71646e-06	0.000393031
ENSG00000142089	IFITM3	0.841066	0.000161428	0.0037046
ENSG00000150787	PTS	0.840172	0.00628166	0.0485572
ENSG00000097021	ACOT7	0.839574	0.00116147	0.0153016
ENSG00000204044	SLC12A5-AS1	0.838329	0.00837725	0.0592814
ENSG00000240065	PSMB9	0.837369	0.000523367	0.00859696
ENSG00000172057	ORMDL3	0.837266	6.21128e-07	5.70786e-05
ENSG00000069509	FUNDC1	0.836352	0.0176707	0.0971745
ENSG00000132603	NIP7	0.835988	0.00249365	0.0257618
ENSG00000133134	BEX2	0.835031	0.0113052	0.0716307
ENSG00000071575	TRIB2	0.834782	5.08746e-05	0.00158716
ENSG00000111875	ASF1A	0.833032	0.00471296	0.0397593
ENSG00000137441	FGFBP2	0.830951	0.00825437	0.0586328
ENSG00000159147	DONSON	0.830262	0.00067426	0.0101879
ENSG00000171202	TMEM126A	0.829319	0.00236695	0.0247484
ENSG00000109475	RPL34	0.828573	4.1035e-06	0.000248564
ENSG00000173915	ATP5MD	0.828149	1.80365e-07	2.05541e-05
ENSG00000163564	PYHIN1	0.825684	0.00628156	0.0485572
ENSG00000172456	FGGY	0.82557	0.0154859	0.0889462
ENSG00000189043	NDUFA4	0.823112	3.26911e-06	0.000207533
ENSG00000231233	CFAP58-AS1	0.822576	0.00948973	0.0640496
ENSG00000233483	AC008105.2	0.821262	0.00300402	0.0293719
ENSG00000205045	SLFN12L	0.820984	0.00160755	0.0190658
ENSG00000180644	PRF1	0.818801	0.0093129	0.063289
ENSG00000102738	MRPS31	0.818141	3.10791e-05	0.00112152
ENSG00000177410	ZFAS1	0.818023	2.19631e-05	0.000866719
ENSG00000168421	RHOH	0.817202	0.00131531	0.0166228
ENSG00000213186	TRIM59	0.816095	0.000467221	0.00801533
ENSG00000090263	MRPS33	0.814143	0.000516213	0.00854351
ENSG00000131174	COX7B	0.813954	7.83479e-08	1.08376e-05
ENSG00000113811	SELENOK	0.811038	0.000949649	0.0131639
ENSG00000211751	TRBC1	0.8102	0.000294735	0.00572946
ENSG00000103121	CMC2	0.809422	0.000522971	0.00859696
ENSG00000141293	SKAP1	0.806155	0.000590216	0.00928866
ENSG00000152778	IFIT5	0.805562	0.000119981	0.00298612
ENSG00000157014	TATDN2	0.804823	1.07996e-06	8.92567e-05
ENSG00000167077	MEI1	0.804114	1.1528e-05	0.000535297
ENSG00000163568	AIM2	0.80392	0.00100927	0.0138154
ENSG00000151093	OXSM	0.803282	0.0119454	0.0746432
ENSG00000182866	LCK	0.799392	0.000105688	0.0027456
ENSG00000229474	PATL2	0.798802	8.41216e-06	0.000419127
ENSG00000143771	CNIH4	0.797259	1.96577e-05	0.000807256
ENSG00000164483	SAMD3	0.796791	0.0170078	0.0947431
ENSG00000178498	DTX3	0.796676	0.00287344	0.0285083
ENSG00000197619	ZNF615	0.794609	0.0162	0.0916359
ENSG00000163584	RPL22L1	0.793873	0.00107689	0.0144698
ENSG00000234745	HLA-B	0.791639	4.36978e-08	6.75567e-06
ENSG00000182534	MXRA7	0.791444	0.00947117	0.0639572
ENSG00000115446	UNC50	0.791269	2.40006e-05	0.000922197
ENSG00000167985	SDHAF2	0.787008	0.00019428	0.0042908
ENSG00000100342	APOL1	0.786172	0.00191174	0.0215497
ENSG00000155115	GTF3C6	0.786009	0.000164943	0.00376304
ENSG00000143106	PSMA5	0.78577	4.11027e-06	0.000248564
ENSG00000120509	PDZD11	0.785561	0.00773238	0.0559533
ENSG00000145365	TIFA	0.784633	0.000389342	0.00698955
ENSG00000107362	ABHD17B	0.783785	0.00340377	0.0319265
ENSG00000164902	PHAX	0.783286	2.05821e-05	0.000834781
ENSG00000271895	AL109811.3	0.783069	0.00494894	0.0411608
ENSG00000267321	LINC02001	0.782177	0.00621711	0.0482284
ENSG00000125962	ARMCX5	0.782117	0.0184696	0.099349
ENSG00000105372	RPS19	0.782036	2.14599e-05	0.000851979
ENSG00000272666	U62317.2	0.781983	0.0183088	0.0989402
ENSG00000263731	AC145207.5	0.780589	0.0181701	0.0987493
ENSG00000141428	C18orf21	0.780044	0.000644105	0.00988791
ENSG00000180739	S1PR5	0.779078	0.018376	0.0990402
ENSG00000166788	SAAL1	0.778366	0.00455571	0.038961
ENSG00000264235	AP005329.1	0.774581	0.0138561	0.0823159
ENSG00000165264	NDUFB6	0.774207	0.000232751	0.00487034
ENSG00000177721	ANXA2R	0.774088	0.00227776	0.0241388
ENSG00000197903	HIST1H2BK	0.77309	3.11511e-05	0.00112152
ENSG00000100567	PSMA3	0.771582	3.32298e-05	0.0011707
ENSG00000008324	SS18L2	0.770875	5.45056e-06	0.000305869
ENSG00000162194	LBHD1	0.769905	0.0172217	0.0956107
ENSG00000134480	CCNH	0.769763	0.000245315	0.00505279
ENSG00000167380	ZNF226	0.769368	0.0122239	0.075902
ENSG00000173372	C1QA	0.768857	0.0153719	0.0885201
ENSG00000271503	CCL5	0.768593	0.00411862	0.036251
ENSG00000162385	MAGOH	0.768585	0.000113138	0.00287571
ENSG00000144659	SLC25A38	0.767257	0.000432635	0.00758035
ENSG00000247774	PCED1B-AS1	0.767094	3.67663e-05	0.00125507
ENSG00000272288	AL451165.2	0.766446	0.0149599	0.0868706
ENSG00000074266	EED	0.765151	9.4341e-05	0.00253524
ENSG00000145979	TBC1D7	0.76246	0.00100827	0.0138154
ENSG00000204397	CARD16	0.762236	4.59962e-06	0.000267449
ENSG00000092010	PSME1	0.761685	1.50235e-09	4.8152e-07
ENSG00000162654	GBP4	0.761196	0.00831214	0.0589158
ENSG00000163634	THOC7	0.758834	3.35404e-08	5.72408e-06
ENSG00000273117	AC144652.1	0.758819	0.0104394	0.0679681
ENSG00000116954	RRAGC	0.758466	8.66788e-05	0.00238794
ENSG00000248015	AC005329.1	0.758208	0.0144155	0.0846854
ENSG00000135362	PRR5L	0.757538	9.71939e-05	0.00259528
ENSG00000134056	MRPS36	0.75495	0.0166557	0.0934552
ENSG00000135763	URB2	0.754722	0.0115394	0.0727636
ENSG00000182481	KPNA2	0.753095	0.000744313	0.0109653
ENSG00000185745	IFIT1	0.75286	0.0131792	0.0796631
ENSG00000083123	BCKDHB	0.752577	0.00705865	0.0526434
ENSG00000131876	SNRPA1	0.752348	0.00565978	0.0450998
ENSG00000187837	HIST1H1C	0.751971	0.00437441	0.0380186
ENSG00000164543	STK17A	0.750948	0.0005229	0.00859696
ENSG00000273759	AL117379.1	0.750319	0.0159515	0.0909012
ENSG00000203875	SNHG5	0.750075	0.000715764	0.0106642
ENSG00000142444	TIMM29	0.745452	0.0128473	0.0782807
ENSG00000008517	IL32	0.744376	0.00766547	0.0557146
ENSG00000160050	CCDC28B	0.744312	0.00188537	0.0213362
ENSG00000129484	PARP2	0.744215	0.004534	0.0388152
ENSG00000119333	WDR34	0.742095	0.00930871	0.063289
ENSG00000111716	LDHB	0.741543	2.77349e-06	0.000188841
ENSG00000170855	TRIAP1	0.737421	0.00232442	0.0244985
ENSG00000166562	SEC11C	0.736712	1.23367e-06	0.000100694
ENSG00000249138	AC084871.1	0.736159	0.0160188	0.0912454
ENSG00000057663	ATG5	0.735942	1.03898e-06	8.64281e-05
ENSG00000196072	BLOC1S2	0.734705	4.6843e-06	0.000271174
ENSG00000119922	IFIT2	0.734557	0.006395	0.0490582
ENSG00000196284	SUPT3H	0.733231	0.00137217	0.0171241
ENSG00000164032	H2AFZ	0.73304	6.75917e-09	1.59644e-06
ENSG00000116120	FARSB	0.732905	0.000814582	0.0117631
ENSG00000069667	RORA	0.731608	0.00507338	0.0417728
ENSG00000143546	S100A8	0.730449	0.000535507	0.00873389
ENSG00000100387	RBX1	0.729696	0.000765529	0.011215
ENSG00000188428	BLOC1S5	0.729159	0.000211789	0.00459261
ENSG00000138646	HERC5	0.728101	0.00280363	0.0279534
ENSG00000085978	ATG16L1	0.728079	9.66459e-05	0.00258661
ENSG00000114395	CYB561D2	0.725775	0.000339566	0.0063384
ENSG00000172893	DHCR7	0.722337	0.0160559	0.091338
ENSG00000204632	HLA-G	0.721354	4.09416e-06	0.000248564
ENSG00000166710	B2M	0.72094	4.69549e-08	7.09235e-06
ENSG00000131470	PSMC3IP	0.720906	0.0173564	0.0962367
ENSG00000144867	SRPRB	0.720651	0.000944631	0.0131309
ENSG00000164405	UQCRQ	0.720582	1.13858e-05	0.000530669
ENSG00000280734	LINC01232	0.720179	0.0109208	0.0700593
ENSG00000169609	C15orf40	0.719594	0.0125498	0.0772086
ENSG00000180817	PPA1	0.717316	1.82235e-06	0.000138425
ENSG00000156587	UBE2L6	0.71707	0.000244994	0.00505279
ENSG00000011638	TMEM159	0.716648	0.00326285	0.0310478
ENSG00000281106	TMEM272	0.714186	0.0036358	0.0334112
ENSG00000141543	EIF4A3	0.713667	1.24878e-05	0.000569798
ENSG00000242616	GNG10	0.71286	7.59147e-05	0.00216869
ENSG00000198856	OSTC	0.711127	0.00215124	0.023248
ENSG00000226950	DANCR	0.709817	0.000535691	0.00873389
ENSG00000100027	YPEL1	0.709427	0.00611727	0.0476791
ENSG00000177054	ZDHHC13	0.708902	0.00839765	0.0592975
ENSG00000178381	ZFAND2A	0.708669	0.000543152	0.00875791
ENSG00000153283	CD96	0.708578	7.33073e-05	0.00210795
ENSG00000100814	CCNB1IP1	0.708177	0.000587335	0.00926171
ENSG00000065911	MTHFD2	0.708053	0.00158952	0.0188876
ENSG00000133069	TMCC2	0.70792	0.0099754	0.0661053
ENSG00000110700	RPS13	0.707401	5.23182e-05	0.00161388
ENSG00000141552	ANAPC11	0.706496	3.80607e-05	0.00129343
ENSG00000125868	DSTN	0.705721	4.50201e-05	0.00146801
ENSG00000104221	BRF2	0.705145	0.00404232	0.0357711
ENSG00000177889	UBE2N	0.704827	6.51949e-07	5.90846e-05
ENSG00000173933	RBM4	0.704809	0.00624921	0.0483918
ENSG00000135114	OASL	0.704334	0.000545072	0.00875791
ENSG00000132963	POMP	0.701252	2.86368e-06	0.000190953
ENSG00000234608	MAPKAPK5-AS1	0.699757	0.000515688	0.00854351
ENSG00000140743	CDR2	0.699608	0.0181713	0.0987493
ENSG00000105409	ATP1A3	0.699438	0.0135969	0.0812537
ENSG00000245970	AP003352.1	0.699373	0.000729569	0.0107965
ENSG00000052802	MSMO1	0.697564	0.00657692	0.049958
ENSG00000139620	KANSL2	0.697553	0.000821871	0.0118294
ENSG00000140030	GPR65	0.697465	4.00829e-05	0.00134713
ENSG00000116752	BCAS2	0.696453	0.000828725	0.011876
ENSG00000170540	ARL6IP1	0.696428	1.73804e-05	0.000743864
ENSG00000083454	P2RX5	0.69439	0.00101884	0.0139174
ENSG00000156482	RPL30	0.694079	4.82472e-05	0.00153515
ENSG00000050426	LETMD1	0.693892	2.91034e-06	0.000192185
ENSG00000137767	SQOR	0.693868	4.32019e-06	0.000255728
ENSG00000146386	ABRACL	0.693796	0.00275673	0.0276759
ENSG00000123415	SMUG1	0.693414	0.0101073	0.0668109
ENSG00000146425	DYNLT1	0.692929	1.39196e-06	0.000109531
ENSG00000075089	ACTR6	0.692009	0.00821696	0.0584618
ENSG00000168237	GLYCTK	0.691259	0.0017072	0.0198885
ENSG00000164305	CASP3	0.691013	0.000118016	0.00295965
ENSG00000113597	TRAPPC13	0.688633	0.00274305	0.0276218
ENSG00000117143	UAP1	0.688467	0.00978271	0.065423
ENSG00000198841	KTI12	0.688071	0.000326776	0.00614329
ENSG00000014641	MDH1	0.686825	0.000450813	0.00781547
ENSG00000136045	PWP1	0.68588	2.18471e-05	0.000864737
ENSG00000164211	STARD4	0.685437	0.00433992	0.0377688
ENSG00000113558	SKP1	0.685393	3.35446e-05	0.00117864
ENSG00000101082	SLA2	0.684734	0.000947646	0.01315
ENSG00000168556	ING2	0.684341	0.00110834	0.0147415
ENSG00000137074	APTX	0.683831	0.0004977	0.00834218
ENSG00000205220	PSMB10	0.682527	2.54558e-06	0.000176245
ENSG00000239713	APOBEC3G	0.6817	1.73318e-06	0.000132417
ENSG00000233461	AL445524.1	0.681128	0.00143763	0.0177057
ENSG00000013306	SLC25A39	0.680095	0.0125428	0.0772011
ENSG00000013725	CD6	0.679381	0.000919727	0.0128843
ENSG00000115758	ODC1	0.679291	0.000228003	0.00480759
ENSG00000128335	APOL2	0.679271	0.000303798	0.00584752
ENSG00000250182	EEF1A1P13	0.67812	0.00135585	0.0169688
ENSG00000135127	BICDL1	0.67742	0.00332973	0.0315018
ENSG00000145425	RPS3A	0.677162	0.00671673	0.0508436
ENSG00000111581	NUP107	0.675578	0.000834032	0.011939
ENSG00000144136	SLC20A1	0.675283	4.20608e-06	0.000251237
ENSG00000137876	RSL24D1	0.673841	0.000158736	0.00368543
ENSG00000146416	AIG1	0.673408	0.00544732	0.0439245
ENSG00000166133	RPUSD2	0.6717	0.00772537	0.0559533
ENSG00000123131	PRDX4	0.671654	0.00259042	0.0264908
ENSG00000119650	IFT43	0.670802	0.0102741	0.0674719
ENSG00000100225	FBXO7	0.670766	0.000154001	0.00358864
ENSG00000148175	STOM	0.670517	0.000571809	0.00909702
ENSG00000262001	DLGAP1-AS2	0.670222	0.0140583	0.083291
ENSG00000140365	COMMD4	0.669989	0.000154021	0.00358864
ENSG00000148834	GSTO1	0.669686	4.5296e-05	0.00147307
ENSG00000225101	OR52K3P	0.669469	0.0169289	0.0945042
ENSG00000082515	MRPL22	0.66703	0.00727706	0.0538445
ENSG00000154719	MRPL39	0.666929	0.0109094	0.0700502
ENSG00000177954	RPS27	0.666031	0.00514751	0.0422243
ENSG00000169490	TM2D2	0.664987	0.00193287	0.0216564
ENSG00000136950	ARPC5L	0.664917	0.00167623	0.0196672
ENSG00000135070	ISCA1	0.664855	0.00531004	0.0430736
ENSG00000112584	FAM120B	0.664373	0.0156749	0.0897141
ENSG00000103522	IL21R	0.664258	0.00842783	0.0593198
ENSG00000030110	BAK1	0.664235	8.55372e-05	0.00236641
ENSG00000182173	TSEN54	0.66329	0.00124379	0.0160242
ENSG00000070501	POLB	0.663075	8.25079e-05	0.00230271
ENSG00000106355	LSM5	0.662674	0.0143329	0.084426
ENSG00000143977	SNRPG	0.662603	0.015153	0.0877592
ENSG00000100632	ERH	0.660582	4.83109e-06	0.000278445
ENSG00000125454	SLC25A19	0.660315	0.00444693	0.0382693
ENSG00000205423	CNEP1R1	0.659912	0.000236246	0.00493564
ENSG00000101445	PPP1R16B	0.659524	0.00586239	0.0462967
ENSG00000172543	CTSW	0.659381	0.00334747	0.031556
ENSG00000143443	C1orf56	0.659106	0.0115725	0.0728468
ENSG00000187653	TMSB4XP8	0.65904	0.0186353	0.0997173
ENSG00000172331	BPGM	0.657742	0.000624572	0.00966725
ENSG00000113263	ITK	0.657694	0.000426469	0.00751237
ENSG00000163754	GYG1	0.657602	8.3093e-06	0.000418362
ENSG00000080839	RBL1	0.655261	0.0045828	0.0391106
ENSG00000106603	COA1	0.654833	8.91036e-05	0.00243258
ENSG00000164117	FBXO8	0.653683	0.0101843	0.0671613
ENSG00000106733	NMRK1	0.65276	0.000222814	0.00474553
ENSG00000166902	MRPL16	0.649953	0.000431931	0.00757811
ENSG00000109270	LAMTOR3	0.649063	0.000526485	0.00862661
ENSG00000117592	PRDX6	0.648957	9.29401e-07	7.93069e-05
ENSG00000269893	SNHG8	0.64888	0.00486462	0.0406137
ENSG00000185885	IFITM1	0.648473	9.33449e-05	0.00251878
ENSG00000075914	EXOSC7	0.647236	0.0131273	0.0794498
ENSG00000096996	IL12RB1	0.645028	5.31229e-07	5.05861e-05
ENSG00000058799	YIPF1	0.644588	5.94949e-07	5.5965e-05
ENSG00000164104	HMGB2	0.643538	0.000126143	0.00311002
ENSG00000183019	MCEMP1	0.641883	0.00841708	0.0593198
ENSG00000197989	SNHG12	0.641871	0.00661594	0.0502253
ENSG00000072849	DERL2	0.641487	1.09107e-05	0.000513897
ENSG00000155158	TTC39B	0.641175	0.00931715	0.063289
ENSG00000151247	EIF4E	0.640592	0.0111909	0.0711024
ENSG00000102390	PBDC1	0.639597	0.0012787	0.016314
ENSG00000241553	ARPC4	0.63914	5.10856e-05	0.00158716
ENSG00000186470	BTN3A2	0.639029	0.000965597	0.0133567
ENSG00000115271	GCA	0.638953	0.00461875	0.0392377
ENSG00000172409	CLP1	0.638824	0.0131138	0.0794138
ENSG00000256007	ARAP1-AS1	0.638812	0.0148209	0.0863305
ENSG00000187522	HSPA14	0.638458	0.000633475	0.00977054
ENSG00000133997	MED6	0.638441	0.0142527	0.0841656
ENSG00000111678	C12orf57	0.638162	0.00810531	0.057958
ENSG00000164934	DCAF13	0.638028	0.00108948	0.014623
ENSG00000131495	NDUFA2	0.637811	4.40921e-05	0.00145413
ENSG00000166527	CLEC4D	0.635732	0.00319457	0.0307989
ENSG00000234741	GAS5	0.63566	0.00306622	0.0298413
ENSG00000168894	RNF181	0.635256	1.78114e-05	0.000747794
ENSG00000116857	TMEM9	0.632763	0.000360063	0.00663617
ENSG00000256594	AC010186.2	0.632725	0.00163516	0.0192887
ENSG00000175324	LSM1	0.631176	0.000111172	0.00285335
ENSG00000152229	PSTPIP2	0.631153	0.00595868	0.046888
ENSG00000174109	C16orf91	0.629518	0.0160806	0.0913492
ENSG00000166971	AKTIP	0.629364	0.00486074	0.0406137
ENSG00000117155	SSX2IP	0.628452	0.002511	0.0258597
ENSG00000153130	SCOC	0.62833	0.0154532	0.0888844
ENSG00000115604	IL18R1	0.628311	0.0164454	0.0925854
ENSG00000110651	CD81	0.626717	4.39383e-05	0.00145413
ENSG00000161405	IKZF3	0.626661	0.000920654	0.0128843
ENSG00000113732	ATP6V0E1	0.62639	0.000256735	0.00523063
ENSG00000083720	OXCT1	0.62634	0.00112203	0.0149087
ENSG00000126226	PCID2	0.624929	0.000457721	0.00788999
ENSG00000132581	SDF2	0.624785	9.18609e-05	0.00248896
ENSG00000184277	TM2D3	0.624719	0.00164897	0.0194342
ENSG00000142173	COL6A2	0.623828	0.00260548	0.026589
ENSG00000186625	KATNA1	0.623815	0.00265548	0.02703
ENSG00000123374	CDK2	0.6234	0.00195315	0.0218193
ENSG00000171863	RPS7	0.621373	0.00258503	0.0264794
ENSG00000073350	LLGL2	0.619769	0.0181769	0.0987493
ENSG00000116679	IVNS1ABP	0.619467	0.0134994	0.0808366
ENSG00000092841	MYL6	0.618584	0.000402854	0.00716498
ENSG00000134262	AP4B1	0.617266	0.000130676	0.00318592
ENSG00000071082	RPL31	0.616711	0.000205974	0.00449618
ENSG00000166997	CNPY4	0.615542	0.00562336	0.0449219
ENSG00000047579	DTNBP1	0.61432	0.00041444	0.00732996
ENSG00000100575	TIMM9	0.613171	0.00471584	0.0397593
ENSG00000135900	MRPL44	0.613105	0.00141457	0.0175272
ENSG00000115816	CEBPZ	0.6124	0.0181621	0.0987493
ENSG00000125037	EMC3	0.612229	1.77958e-05	0.000747794
ENSG00000172809	RPL38	0.611708	0.000859254	0.012207
ENSG00000111653	ING4	0.611626	0.000521017	0.00859057
ENSG00000261526	AC012615.1	0.611497	0.00962625	0.0647382
ENSG00000121895	TMEM156	0.61109	0.0161536	0.0915724
ENSG00000123737	EXOSC9	0.610134	0.000579634	0.00921037
ENSG00000126262	FFAR2	0.610036	0.00110614	0.014736
ENSG00000167775	CD320	0.609825	0.00199885	0.0221661
ENSG00000067992	PDK3	0.609562	0.000581284	0.00921727
ENSG00000170315	UBB	0.608994	3.63773e-05	0.0012514
ENSG00000158769	F11R	0.608947	0.000179048	0.0040083
ENSG00000163743	RCHY1	0.60883	0.000860712	0.0122145
ENSG00000204282	TNRC6C-AS1	0.607643	0.00178503	0.0204865
ENSG00000137628	DDX60	0.607462	0.00909537	0.0622512
ENSG00000147224	PRPS1	0.607142	0.000199276	0.00438369
ENSG00000078668	VDAC3	0.607034	3.80912e-05	0.00129343
ENSG00000125814	NAPB	0.606358	0.00932832	0.063289
ENSG00000179562	GCC1	0.605043	0.000469046	0.00802569
ENSG00000173221	GLRX	0.604902	5.04056e-05	0.00158464
ENSG00000198755	RPL10A	0.603316	0.000539736	0.00875791
ENSG00000186162	CIDECP	0.603142	0.00208274	0.0227509
ENSG00000160908	ZNF394	0.601772	0.0104278	0.0679543
ENSG00000138495	COX17	0.601137	0.000811481	0.0117312
ENSG00000215717	TMEM167B	0.600547	0.000992079	0.0136512
ENSG00000131373	HACL1	0.600215	0.00275134	0.0276629
ENSG00000168564	CDKN2AIP	0.598995	0.0155735	0.0893672
ENSG00000159479	MED8	0.598841	0.000313913	0.00600457
ENSG00000134825	TMEM258	0.598754	0.00137127	0.0171241
ENSG00000085662	AKR1B1	0.597075	0.000276426	0.00549549
ENSG00000038274	MAT2B	0.596338	0.000378207	0.00686466
ENSG00000168411	RFWD3	0.596263	2.75365e-05	0.00103012
ENSG00000136463	TACO1	0.596012	0.0102102	0.0671871
ENSG00000134954	ETS1	0.594334	0.00177804	0.020442
ENSG00000131100	ATP6V1E1	0.594251	1.32384e-05	0.00060196
ENSG00000105171	POP4	0.594198	0.000258418	0.00523444
ENSG00000125835	SNRPB	0.59394	8.9595e-05	0.00243258
ENSG00000119801	YPEL5	0.593823	0.00882136	0.0611665
ENSG00000198818	SFT2D1	0.593713	0.000110818	0.00284983
ENSG00000143119	CD53	0.59368	1.57956e-05	0.000696543
ENSG00000113387	SUB1	0.593677	0.000458113	0.00788999
ENSG00000100483	VCPKMT	0.592105	0.00488656	0.0407709
ENSG00000136247	ZDHHC4	0.591882	0.00104242	0.014166
ENSG00000135148	TRAFD1	0.591772	0.00102789	0.014012
ENSG00000163541	SUCLG1	0.591357	0.000303792	0.00584752
ENSG00000142937	RPS8	0.590956	6.30914e-05	0.00187152
ENSG00000061794	MRPS35	0.590801	0.00290339	0.0286437
ENSG00000163319	MRPS18C	0.590795	0.00884881	0.0612012
ENSG00000115085	ZAP70	0.590685	0.00613905	0.0477922
ENSG00000132274	TRIM22	0.590684	0.000317049	0.00604694
ENSG00000174456	C12orf76	0.590067	0.00103359	0.0140605
ENSG00000182952	HMGN4	0.589211	0.000272906	0.00545853
ENSG00000143851	PTPN7	0.588511	0.00304524	0.0297307
ENSG00000169976	SF3B5	0.587799	1.06126e-05	0.000503465
ENSG00000068784	SRBD1	0.587488	0.000655013	0.00998553
ENSG00000178449	COX14	0.587358	0.00184673	0.0210293
ENSG00000129187	DCTD	0.587336	5.12423e-05	0.00158815
ENSG00000244045	TMEM199	0.587159	0.000118362	0.00296266
ENSG00000269968	AC006064.4	0.587014	0.00322208	0.030861
ENSG00000133935	ERG28	0.586328	0.0022543	0.024064
ENSG00000185043	CIB1	0.586212	0.00202334	0.0223414
ENSG00000103018	CYB5B	0.586117	0.000494023	0.00832301
ENSG00000143436	MRPL9	0.58504	0.00403686	0.0357469
ENSG00000196449	YRDC	0.584966	0.0130289	0.0790823
ENSG00000181896	ZNF101	0.584771	0.00134055	0.0168585
ENSG00000078237	TIGAR	0.584586	0.0116028	0.0729183
ENSG00000245958	AC093752.1	0.583551	0.00780094	0.0562635
ENSG00000232533	AC093673.1	0.582509	0.00773226	0.0559533
ENSG00000183624	HMCES	0.582453	0.00329712	0.0312383
ENSG00000181061	HIGD1A	0.582177	0.00772061	0.0559533
ENSG00000136111	TBC1D4	0.582049	0.00769803	0.0558277
ENSG00000213626	LBH	0.58198	0.00492289	0.040996
ENSG00000168101	NUDT16L1	0.581677	0.000548523	0.00880115
ENSG00000255717	SNHG1	0.581624	0.00385165	0.0347126
ENSG00000054219	LY75	0.580781	0.0125025	0.0770255
ENSG00000143947	RPS27A	0.580711	0.000664449	0.0100942
ENSG00000002919	SNX11	0.580624	0.000262107	0.00529901
ENSG00000145592	RPL37	0.580607	0.000491499	0.00829113
ENSG00000170881	RNF139	0.579876	0.00025096	0.00514397
ENSG00000131943	C19orf12	0.579222	0.00868603	0.0605642
ENSG00000137814	HAUS2	0.579022	0.00536162	0.0434384
ENSG00000163479	SSR2	0.57867	4.18038e-06	0.000250842
ENSG00000101146	RAE1	0.57825	0.00123843	0.0159864
ENSG00000152223	EPG5	0.577592	0.000703417	0.0105565
ENSG00000203747	FCGR3A	0.577569	0.00859169	0.060087
ENSG00000154473	BUB3	0.576999	3.00172e-05	0.00109268
ENSG00000176731	C8orf59	0.576833	0.00167846	0.0196758
ENSG00000140830	TXNL4B	0.576512	0.00173776	0.0200844
ENSG00000221829	FANCG	0.576367	0.00844958	0.0593775
ENSG00000162735	PEX19	0.573564	0.00027855	0.00550441
ENSG00000028839	TBPL1	0.573106	0.00140559	0.0174582
ENSG00000137210	TMEM14B	0.572488	0.00467625	0.039569
ENSG00000158985	CDC42SE2	0.572204	0.000908708	0.0127583
ENSG00000259330	INAFM2	0.572117	0.0143769	0.0846048
ENSG00000178896	EXOSC4	0.572007	0.0146814	0.0858606
ENSG00000013441	CLK1	0.571875	0.00285738	0.0284031
ENSG00000143653	SCCPDH	0.571401	0.00149753	0.0181541
ENSG00000115415	STAT1	0.571054	0.0167301	0.093753
ENSG00000114126	TFDP2	0.570495	0.00061608	0.00956964
ENSG00000144580	CNOT9	0.570308	0.00131005	0.0166012
ENSG00000277734	TRAC	0.570274	0.0088407	0.0612012
ENSG00000167863	ATP5PD	0.569557	0.000208683	0.00454777
ENSG00000133398	MED10	0.569398	0.000242377	0.00503171
ENSG00000205981	DNAJC19	0.569213	0.00634454	0.0488035
ENSG00000086061	DNAJA1	0.568652	3.30703e-05	0.00116822
ENSG00000152944	MED21	0.568388	0.0133395	0.0801898
ENSG00000117543	DPH5	0.568311	0.00834534	0.0590873
ENSG00000108960	MMD	0.568038	0.00530541	0.0430736
ENSG00000213551	DNAJC9	0.567988	0.00370685	0.033883
ENSG00000181163	NPM1	0.567613	0.000370186	0.00674704
ENSG00000124226	RNF114	0.567414	1.50636e-06	0.000117828
ENSG00000123444	KBTBD4	0.566948	0.00272032	0.0274349
ENSG00000116161	CACYBP	0.566596	0.000257971	0.00523444
ENSG00000127184	COX7C	0.566474	0.000868902	0.0123041
ENSG00000148057	IDNK	0.565514	0.00607597	0.0473917
ENSG00000115484	CCT4	0.565084	5.06496e-05	0.00158634
ENSG00000277791	PSMB3	0.564602	8.58437e-05	0.0023699
ENSG00000253719	ATXN7L3B	0.564433	6.22362e-06	0.000333815
ENSG00000105583	WDR83OS	0.564404	8.01166e-05	0.00225925
ENSG00000147155	EBP	0.563818	0.00523799	0.0427797
ENSG00000135404	CD63	0.563759	0.00101812	0.0139174
ENSG00000141030	COPS3	0.563652	0.00024307	0.00503813
ENSG00000118680	MYL12B	0.563393	4.33128e-05	0.00144095
ENSG00000008988	RPS20	0.562642	0.00171328	0.019924
ENSG00000254999	BRK1	0.561976	5.46985e-06	0.000305869
ENSG00000144554	FANCD2	0.561867	0.00200989	0.0222323
ENSG00000034713	GABARAPL2	0.561647	0.00016783	0.00380907
ENSG00000118363	SPCS2	0.561385	0.00304885	0.0297438
ENSG00000115520	COQ10B	0.561268	0.0185076	0.0995124
ENSG00000243927	MRPS6	0.561197	0.0170301	0.0948271
ENSG00000142168	SOD1	0.561053	0.000181033	0.00404585
ENSG00000115317	HTRA2	0.560383	0.000213566	0.00460445
ENSG00000181035	SLC25A42	0.560312	0.00557192	0.0446344
ENSG00000178988	MRFAP1L1	0.560084	0.00592391	0.0466423
ENSG00000135845	PIGC	0.559965	0.000338038	0.00632785
ENSG00000124172	ATP5F1E	0.559423	0.000163328	0.0037392
ENSG00000171858	RPS21	0.558881	0.00400147	0.0355533
ENSG00000138777	PPA2	0.558221	4.63047e-05	0.00148412
ENSG00000070669	ASNS	0.557028	0.00342733	0.0320559
ENSG00000062194	GPBP1	0.556801	0.000111786	0.00285793
ENSG00000168653	NDUFS5	0.55573	0.00419141	0.0366951
ENSG00000070081	NUCB2	0.554002	0.000136878	0.00329434
ENSG00000119013	NDUFB3	0.553815	0.00874703	0.0607592
ENSG00000204370	SDHD	0.553531	0.0122902	0.0761099
ENSG00000175348	TMEM9B	0.553248	1.13879e-05	0.000530669
ENSG00000196151	WDSUB1	0.553175	0.00612686	0.0477256
ENSG00000164751	PEX2	0.552566	0.00225785	0.024064
ENSG00000100911	PSME2	0.552388	0.00274846	0.0276551
ENSG00000115944	COX7A2L	0.552052	4.92684e-05	0.00155634
ENSG00000100316	RPL3	0.551251	0.000933416	0.0130213
ENSG00000118162	KPTN	0.550692	0.0106676	0.0690215
ENSG00000166669	ATF7IP2	0.550664	0.0181118	0.0986356
ENSG00000186468	RPS23	0.550653	0.000556115	0.0088904
ENSG00000088832	FKBP1A	0.550298	0.000394874	0.00705032
ENSG00000071073	MGAT4A	0.549743	0.0035505	0.0329471
ENSG00000111229	ARPC3	0.548444	2.82307e-06	0.000190246
ENSG00000138231	DBR1	0.548232	0.0171735	0.0954796
ENSG00000147684	NDUFB9	0.547858	0.000818618	0.0117985
ENSG00000173226	IQCB1	0.547295	0.00959113	0.0645682
ENSG00000000419	DPM1	0.546833	0.000963807	0.013346
ENSG00000171135	JAGN1	0.546771	0.00147666	0.018051
ENSG00000221963	APOL6	0.546753	0.00908814	0.0622341
ENSG00000137100	DCTN3	0.545957	6.87506e-05	0.00200767
ENSG00000263072	ZNF213-AS1	0.545694	0.0044626	0.0383538
ENSG00000166946	CCNDBP1	0.545413	7.25311e-05	0.0020902
ENSG00000008283	CYB561	0.544892	0.00379111	0.0343342
ENSG00000100410	PHF5A	0.544601	0.000550105	0.00880503
ENSG00000102898	NUTF2	0.544553	0.000604579	0.00944682
ENSG00000111224	PARP11	0.54303	0.00490738	0.0409187
ENSG00000213064	SFT2D2	0.542918	0.00351668	0.0327285
ENSG00000131966	ACTR10	0.541446	6.46396e-05	0.00191313
ENSG00000101843	PSMD10	0.540879	0.000598978	0.00937694
ENSG00000137154	RPS6	0.540619	0.00149207	0.0181398
ENSG00000102078	SLC25A14	0.540019	0.0186091	0.0997173
ENSG00000143727	ACP1	0.539626	0.000651766	0.00996812
ENSG00000242125	SNHG3	0.539032	0.0111532	0.0709408
ENSG00000126264	HCST	0.538501	0.000714095	0.0106635
ENSG00000258297	AP001157.1	0.538169	0.0156548	0.089666
ENSG00000141452	RMC1	0.537828	0.00212722	0.0231023
ENSG00000112695	COX7A2	0.536571	0.000167811	0.00380907
ENSG00000110955	ATP5F1B	0.536092	6.89508e-05	0.00200905
ENSG00000121680	PEX16	0.535588	5.4199e-05	0.00166021
ENSG00000240682	ISY1	0.534425	0.00297724	0.0291969
ENSG00000152684	PELO	0.534286	0.00257818	0.026448
ENSG00000182149	IST1	0.533947	0.00297475	0.0291943
ENSG00000153006	SREK1IP1	0.533694	0.00422524	0.0369421
ENSG00000181038	METTL23	0.533538	0.0023343	0.02454
ENSG00000065518	NDUFB4	0.532985	0.000363851	0.00667125
ENSG00000131779	PEX11B	0.531717	0.000487595	0.00826773
ENSG00000048140	TSPAN17	0.531213	0.00070371	0.0105565
ENSG00000129562	DAD1	0.531199	0.000255282	0.00520909
ENSG00000166508	MCM7	0.530034	8.16532e-05	0.00229765
ENSG00000110921	MVK	0.52968	0.0143308	0.084426
ENSG00000106153	CHCHD2	0.529469	0.00413086	0.0362858
ENSG00000218510	LINC00339	0.529129	0.00752955	0.0550923
ENSG00000076242	MLH1	0.528583	0.00318726	0.0307969
ENSG00000131871	SELENOS	0.528235	0.00371627	0.03389
ENSG00000144741	SLC25A26	0.527782	0.00745768	0.0547494
ENSG00000198668	CALM1	0.527567	4.5626e-06	0.000266476
ENSG00000106100	NOD1	0.52732	0.000884005	0.0124765
ENSG00000187118	CMC1	0.526985	0.0159391	0.09087
ENSG00000175606	TMEM70	0.526744	0.0186295	0.0997173
ENSG00000068745	IP6K2	0.526712	0.000771125	0.0112608
ENSG00000146109	ABT1	0.526108	0.00196185	0.0218851
ENSG00000134153	EMC7	0.525908	0.000587799	0.00926171
ENSG00000165806	CASP7	0.52515	0.0138438	0.0822803
ENSG00000100554	ATP6V1D	0.524629	0.0113636	0.071862
ENSG00000171840	NINJ2	0.524261	0.0148945	0.0865674
ENSG00000159593	NAE1	0.52426	0.00153001	0.0184457
ENSG00000177556	ATOX1	0.523914	0.00605053	0.0472992
ENSG00000188917	TRMT2B	0.522899	0.00944698	0.0638595
ENSG00000205352	PRR13	0.522763	0.000630778	0.00975183
ENSG00000113851	CRBN	0.522627	0.000370088	0.00674704
ENSG00000143543	JTB	0.521775	0.000394713	0.00705032
ENSG00000149636	DSN1	0.521568	0.0141256	0.0836525
ENSG00000160185	UBASH3A	0.520288	0.0135547	0.0810466
ENSG00000112514	CUTA	0.520099	0.000751862	0.0110517
ENSG00000119231	SENP5	0.520048	0.00642067	0.0491404
ENSG00000099622	CIRBP	0.519446	0.000512073	0.00851791
ENSG00000176340	COX8A	0.519333	0.00160133	0.0190091
ENSG00000117091	CD48	0.518552	0.000176023	0.00395404
ENSG00000059588	TARBP1	0.518262	0.00278977	0.0278786
ENSG00000117280	RAB29	0.518176	0.00725868	0.0537388
ENSG00000135205	CCDC146	0.518002	0.0167393	0.0937643
ENSG00000120437	ACAT2	0.516936	0.00293736	0.0288921
ENSG00000143933	CALM2	0.516856	0.00149628	0.0181541
ENSG00000106803	SEC61B	0.516558	0.000859056	0.012207
ENSG00000005194	CIAPIN1	0.516424	0.000653377	0.00997215
ENSG00000157379	DHRS1	0.516228	0.0019811	0.0220438
ENSG00000239779	WBP1	0.51596	0.0034827	0.0324583
ENSG00000092020	PPP2R3C	0.515738	0.00137569	0.0171518
ENSG00000159377	PSMB4	0.515262	3.27575e-05	0.00116029
ENSG00000154813	DPH3	0.515262	0.00178985	0.0205239
ENSG00000119929	CUTC	0.513409	0.000732793	0.0108198
ENSG00000086065	CHMP5	0.513388	0.00215173	0.023248
ENSG00000168374	ARF4	0.513115	0.0025341	0.0260568
ENSG00000100883	SRP54	0.51258	0.0014608	0.0179405
ENSG00000125870	SNRPB2	0.512405	0.0015875	0.0188876
ENSG00000197536	C5orf56	0.512229	0.000322443	0.00611432
ENSG00000120699	EXOSC8	0.512221	0.00365977	0.033608
ENSG00000213246	SUPT4H1	0.512217	2.76117e-05	0.00103012
ENSG00000059378	PARP12	0.512157	0.000679387	0.0102501
ENSG00000143256	PFDN2	0.511839	0.0014098	0.017494
ENSG00000147403	RPL10	0.51177	0.0010938	0.0146371
ENSG00000263465	SRSF8	0.511383	0.00172847	0.0199946
ENSG00000121851	POLR3GL	0.511265	0.0158608	0.0905417
ENSG00000114423	CBLB	0.510999	0.00451061	0.0386546
ENSG00000215251	FASTKD5	0.509797	0.00362792	0.0334112
ENSG00000004779	NDUFAB1	0.508916	0.0108898	0.0700114
ENSG00000189067	LITAF	0.50865	0.0104427	0.0679681
ENSG00000136146	MED4	0.508442	0.000380626	0.00689594
ENSG00000164587	RPS14	0.508351	0.00607529	0.0473917
ENSG00000116209	TMEM59	0.507004	5.3717e-06	0.000304265
ENSG00000101367	MAPRE1	0.506748	0.000142801	0.00341191
ENSG00000154582	ELOC	0.506584	0.00619368	0.0480751
ENSG00000118971	CCND2	0.50554	0.003712	0.033883
ENSG00000103264	FBXO31	0.505041	0.0104302	0.0679543
ENSG00000257267	ZNF271P	0.5043	0.00760763	0.0554167
ENSG00000119720	NRDE2	0.503106	0.0144837	0.0849689
ENSG00000169905	TOR1AIP2	0.5028	0.0104995	0.0682702
ENSG00000264364	DYNLL2	0.502566	0.00258527	0.0264794
ENSG00000182899	RPL35A	0.502428	0.00497962	0.0412593
ENSG00000167315	ACAA2	0.502388	0.0110264	0.0704415
ENSG00000158201	ABHD3	0.501781	0.00157775	0.0187971
ENSG00000183648	NDUFB1	0.50118	0.00497434	0.0412593
ENSG00000182544	MFSD5	0.500526	0.00911298	0.0622744
ENSG00000123595	RAB9A	0.49921	0.0114815	0.0725031
ENSG00000117335	CD46	0.499039	0.00479173	0.0401583
ENSG00000168394	TAP1	0.498736	0.00932804	0.063289
ENSG00000169021	UQCRFS1	0.498437	0.00601385	0.0471638
ENSG00000101608	MYL12A	0.49829	0.000683156	0.0102951
ENSG00000123136	DDX39A	0.497757	0.0055305	0.0444503
ENSG00000113068	PFDN1	0.496466	0.0069932	0.0522764
ENSG00000116663	FBXO6	0.49643	0.00978283	0.065423
ENSG00000008018	PSMB1	0.49532	8.32456e-05	0.00231275
ENSG00000165502	RPL36AL	0.494438	0.00122026	0.0158555
ENSG00000101193	GID8	0.494318	4.91404e-05	0.00155603
ENSG00000082153	BZW1	0.494008	0.0165302	0.0929494
ENSG00000243679	AC018638.5	0.493774	0.0121817	0.0757315
ENSG00000102978	POLR2C	0.493094	6.53931e-05	0.00192619
ENSG00000139624	CERS5	0.493074	5.9698e-05	0.00179517
ENSG00000161057	PSMC2	0.492797	0.00755761	0.0552059
ENSG00000164919	COX6C	0.492763	0.00383558	0.0346651
ENSG00000182541	LIMK2	0.492605	0.00681106	0.0513212
ENSG00000178974	FBXO34	0.492457	0.00892489	0.0614042
ENSG00000136986	DERL1	0.490248	0.00215091	0.023248
ENSG00000065427	KARS	0.488769	0.000135538	0.00327408
ENSG00000075142	SRI	0.488729	0.000363393	0.00667125
ENSG00000075415	SLC25A3	0.488677	0.00104443	0.0141785
ENSG00000105193	RPS16	0.488521	0.00530655	0.0430736
ENSG00000138663	COPS4	0.487638	0.0178151	0.0974952
ENSG00000138381	ASNSD1	0.487403	0.0180111	0.0982093
ENSG00000090266	NDUFB2	0.486993	0.00760399	0.0554167
ENSG00000136147	PHF11	0.485734	0.000351378	0.00649432
ENSG00000265354	TIMM23	0.484694	0.00971753	0.0651521
ENSG00000085274	MYNN	0.484337	0.00602604	0.0472202
ENSG00000143889	HNRNPLL	0.48425	0.00774585	0.0559891
ENSG00000175061	LRRC75A-AS1	0.484097	0.00600118	0.0471377
ENSG00000083814	ZNF671	0.483405	0.00998213	0.0661165
ENSG00000170860	LSM3	0.482994	0.00133536	0.0168245
ENSG00000169814	BTD	0.482868	0.00820164	0.0583845
ENSG00000101882	NKAP	0.482242	0.00632158	0.0486654
ENSG00000162517	PEF1	0.482148	0.000340995	0.00635606
ENSG00000168904	LRRC28	0.481128	0.00555387	0.0445837
ENSG00000006831	ADIPOR2	0.480771	0.000279234	0.00550555
ENSG00000134285	FKBP11	0.480544	0.0115871	0.0728545
ENSG00000183513	COA5	0.479212	0.00555	0.0445798
ENSG00000166847	DCTN5	0.479041	0.00306835	0.0298413
ENSG00000198898	CAPZA2	0.478246	0.000497232	0.00834218
ENSG00000169567	HINT1	0.478082	0.00461328	0.0392377
ENSG00000129518	EAPP	0.477463	0.00460247	0.0391971
ENSG00000005022	SLC25A5	0.47729	0.000737628	0.010879
ENSG00000130755	GMFG	0.476818	0.00333446	0.0315157
ENSG00000203705	TATDN3	0.475099	0.00362891	0.0334112
ENSG00000156261	CCT8	0.474501	0.00049996	0.00834812
ENSG00000116288	PARK7	0.474215	0.00146775	0.0180091
ENSG00000132323	ILKAP	0.474107	0.0183803	0.0990402
ENSG00000204070	SYS1	0.474096	0.00874792	0.0607592
ENSG00000105968	H2AFV	0.473809	0.00380163	0.0344058
ENSG00000071462	BUD23	0.473791	0.00346987	0.0323723
ENSG00000138382	METTL5	0.473602	0.0182882	0.0989402
ENSG00000122862	SRGN	0.473305	0.00407806	0.0359663
ENSG00000138496	PARP9	0.473225	0.00320028	0.0307989
ENSG00000162642	C1orf52	0.473037	0.0153186	0.0883886
ENSG00000111801	BTN3A3	0.472662	0.00735867	0.0542346
ENSG00000103978	TMEM87A	0.472631	0.00229767	0.0243105
ENSG00000135632	SMYD5	0.472317	0.00692187	0.0519476
ENSG00000158526	TSR2	0.471983	0.00110094	0.0147026
ENSG00000166855	CLPX	0.471569	0.0151066	0.0875677
ENSG00000153574	RPIA	0.471369	0.00430196	0.0374632
ENSG00000079616	KIF22	0.471345	0.0098047	0.0654379
ENSG00000137824	RMDN3	0.470552	0.014303	0.0843986
ENSG00000134248	LAMTOR5	0.470039	0.00412957	0.0362858
ENSG00000204642	HLA-F	0.469003	0.00049881	0.00834812
ENSG00000171314	PGAM1	0.46821	0.00814056	0.0581387
ENSG00000102144	PGK1	0.468087	0.000169723	0.00384541
ENSG00000188846	RPL14	0.467714	0.00596337	0.0468968
ENSG00000102054	RBBP7	0.467262	0.00239395	0.0249855
ENSG00000115875	SRSF7	0.466597	0.0127169	0.0778358
ENSG00000185798	WDR53	0.466262	0.018386	0.0990402
ENSG00000197343	ZNF655	0.466161	0.000388992	0.00698955
ENSG00000125352	RNF113A	0.465917	0.00440397	0.0381494
ENSG00000079263	SP140	0.465691	0.00416732	0.0365085
ENSG00000147419	CCDC25	0.465423	0.0104644	0.0680759
ENSG00000103591	AAGAB	0.465141	0.00206868	0.0226727
ENSG00000129083	COPB1	0.465065	0.00373203	0.0339866
ENSG00000108010	GLRX3	0.463822	0.0064468	0.0492331
ENSG00000100138	SNU13	0.462783	0.00135566	0.0169688
ENSG00000156467	UQCRB	0.46277	0.00218856	0.023537
ENSG00000166295	ANAPC16	0.462671	0.000301516	0.00583539
ENSG00000140612	SEC11A	0.462632	3.5314e-05	0.00122444
ENSG00000144118	RALB	0.462424	0.0058186	0.0460338
ENSG00000168003	SLC3A2	0.462192	0.00579118	0.0458445
ENSG00000166595	FAM96B	0.462118	0.00278056	0.0278077
ENSG00000122643	NT5C3A	0.461747	0.00197178	0.0219772
ENSG00000166598	HSP90B1	0.461153	0.000635783	0.00979464
ENSG00000137200	CMTR1	0.460675	0.00109645	0.0146577
ENSG00000116171	SCP2	0.460536	0.014879	0.0865152
ENSG00000157837	SPPL3	0.458655	0.00175912	0.0202777
ENSG00000162852	CNST	0.458546	0.0173863	0.0963211
ENSG00000241685	ARPC1A	0.4576	0.000127397	0.00313507
ENSG00000128294	TPST2	0.457396	0.0024197	0.0251163
ENSG00000155926	SLA	0.457268	0.0118299	0.0740978
ENSG00000136717	BIN1	0.454426	0.00817036	0.0582942
ENSG00000103353	UBFD1	0.454338	0.00819366	0.0583845
ENSG00000166226	CCT2	0.453557	0.00986427	0.0656668
ENSG00000116497	S100PBP	0.452962	0.012479	0.0770132
ENSG00000114209	PDCD10	0.452497	0.000486277	0.00825602
ENSG00000163947	ARHGEF3	0.452331	0.000277518	0.00550017
ENSG00000156976	EIF4A2	0.45214	0.00481118	0.0402699
ENSG00000107949	BCCIP	0.451018	0.0107889	0.0696353
ENSG00000165669	FAM204A	0.450482	0.000213315	0.00460445
ENSG00000140307	GTF2A2	0.449791	0.00266482	0.0270831
ENSG00000024862	CCDC28A	0.449455	0.0127111	0.0778358
ENSG00000123130	ACOT9	0.448923	0.00147603	0.018051
ENSG00000181929	PRKAG1	0.448544	0.000209468	0.00455169
ENSG00000049541	RFC2	0.448047	0.0169582	0.09456
ENSG00000113643	RARS	0.447684	0.0151162	0.0875847
ENSG00000114744	COMMD2	0.447214	0.00992342	0.0658937
ENSG00000214113	LYRM4	0.447029	0.00438142	0.0380543
ENSG00000013374	NUB1	0.446703	0.000826715	0.0118601
ENSG00000173198	CYSLTR1	0.446691	0.0182291	0.0988645
ENSG00000101052	IFT52	0.444239	0.00641358	0.0491359
ENSG00000204472	AIF1	0.443227	0.00347101	0.0323723
ENSG00000174151	CYB561D1	0.44295	0.00249678	0.0257739
ENSG00000041357	PSMA4	0.442712	0.00748399	0.0548508
ENSG00000137040	RANBP6	0.442461	0.0131932	0.0797109
ENSG00000130038	CRACR2A	0.441525	0.00563892	0.0450051
ENSG00000148362	PAXX	0.4412	0.00163507	0.0192887
ENSG00000128534	LSM8	0.438623	0.00673657	0.0509059
ENSG00000137944	KYAT3	0.438331	0.00766356	0.0557146
ENSG00000124596	OARD1	0.438171	0.00170087	0.0198501
ENSG00000173113	TRMT112	0.437596	0.0023034	0.0243319
ENSG00000132676	DAP3	0.437341	0.000225946	0.0047795
ENSG00000111906	HDDC2	0.436652	0.0105286	0.0683917
ENSG00000022277	RTF2	0.436559	0.000669404	0.0101344
ENSG00000125743	SNRPD2	0.43603	0.0071566	0.0531716
ENSG00000168002	POLR2G	0.435911	0.00223537	0.023921
ENSG00000035141	FAM136A	0.435072	0.00527107	0.0429697
ENSG00000122484	RPAP2	0.434835	0.00743163	0.0546803
ENSG00000159459	UBR1	0.434077	0.0041307	0.0362858
ENSG00000007255	TRAPPC6A	0.433985	0.0177452	0.0974059
ENSG00000047249	ATP6V1H	0.433609	0.00906214	0.0621533
ENSG00000182208	MOB2	0.433048	0.00275741	0.0276759
ENSG00000070010	UFD1	0.432909	0.00144907	0.0178131
ENSG00000121417	ZNF211	0.431726	0.0161598	0.0915724
ENSG00000180628	PCGF5	0.431466	0.004438	0.0382693
ENSG00000182307	C8orf33	0.431192	0.0159066	0.0907245
ENSG00000221983	UBA52	0.430177	0.00458637	0.0391106
ENSG00000179010	MRFAP1	0.429692	0.000706587	0.0105755
ENSG00000122406	RPL5	0.429421	0.00287936	0.0285348
ENSG00000122565	CBX3	0.428819	0.000786924	0.0114391
ENSG00000164924	YWHAZ	0.42827	0.000858555	0.012207
ENSG00000187051	RPS19BP1	0.428026	0.00475835	0.039904
ENSG00000025770	NCAPH2	0.427881	0.0175273	0.0968164
ENSG00000117410	ATP6V0B	0.427711	0.00505368	0.0417253
ENSG00000155508	CNOT8	0.427608	0.0128492	0.0782807
ENSG00000163597	SNHG16	0.426521	0.0178001	0.0974952
ENSG00000159352	PSMD4	0.426124	0.000652354	0.00996812
ENSG00000114391	RPL24	0.425668	0.0109736	0.0702406
ENSG00000188243	COMMD6	0.425576	0.00354702	0.0329427
ENSG00000132341	RAN	0.4248	0.00282811	0.028176
ENSG00000196154	S100A4	0.423837	0.00889344	0.0613484
ENSG00000128708	HAT1	0.423788	0.0128811	0.0784022
ENSG00000197894	ADH5	0.423284	0.0142216	0.0840693
ENSG00000159111	MRPL10	0.422755	0.012235	0.0759112
ENSG00000113368	LMNB1	0.422653	0.0152568	0.088166
ENSG00000079785	DDX1	0.421497	0.017787	0.0974952
ENSG00000197448	GSTK1	0.421354	0.000608639	0.00949896
ENSG00000170633	RNF34	0.42083	0.0108341	0.0698581
ENSG00000089289	IGBP1	0.420288	0.00109191	0.0146267
ENSG00000162444	RBP7	0.419957	0.00473891	0.0398172
ENSG00000087088	BAX	0.419862	0.00117098	0.0154033
ENSG00000165516	KLHDC2	0.419651	0.0122679	0.0760206
ENSG00000136003	ISCU	0.419182	0.00457981	0.0391106
ENSG00000140471	LINS1	0.417557	0.0127057	0.0778358
ENSG00000143401	ANP32E	0.416657	0.00542174	0.0437904
ENSG00000145022	TCTA	0.416473	0.000983602	0.0135488
ENSG00000143458	GABPB2	0.414669	0.0162464	0.091786
ENSG00000170340	B3GNT2	0.413827	0.0124513	0.0769302
ENSG00000166024	R3HCC1L	0.413652	0.0129879	0.0789064
ENSG00000148290	SURF1	0.413617	0.00601525	0.0471638
ENSG00000140374	ETFA	0.4136	0.0181875	0.0987612
ENSG00000144713	RPL32	0.41343	0.011243	0.0713398
ENSG00000213719	CLIC1	0.412833	0.000293337	0.00572946
ENSG00000162607	USP1	0.41202	0.0131076	0.0794131
ENSG00000149743	TRPT1	0.411912	0.0172878	0.0959373
ENSG00000205531	NAP1L4	0.411375	0.00392866	0.035144
ENSG00000140853	NLRC5	0.410825	0.00558038	0.04466
ENSG00000151498	ACAD8	0.410031	0.00505556	0.0417253
ENSG00000117118	SDHB	0.408868	0.0002151	0.00461297
ENSG00000132780	NASP	0.40883	0.00118964	0.0155634
ENSG00000114125	RNF7	0.407914	0.00779682	0.0562635
ENSG00000089220	PEBP1	0.406649	0.017504	0.0967284
ENSG00000100918	REC8	0.406647	0.00677992	0.0511452
ENSG00000134759	ELP2	0.406006	0.012122	0.0754598
ENSG00000198258	UBL5	0.405981	0.0111866	0.0711024
ENSG00000096384	HSP90AB1	0.404823	0.00748402	0.0548508
ENSG00000011295	TTC19	0.404719	0.0106108	0.0687855
ENSG00000057757	PITHD1	0.40404	0.0160308	0.0912709
ENSG00000164096	C4orf3	0.403949	0.00269717	0.0273063
ENSG00000167088	SNRPD1	0.403651	0.0183896	0.0990402
ENSG00000135945	REV1	0.403488	0.0121946	0.0757677
ENSG00000026950	BTN3A1	0.403099	0.00424338	0.0370513
ENSG00000166797	FAM96A	0.402444	0.0178282	0.0974952
ENSG00000171051	FPR1	0.40122	0.0122277	0.075902
ENSG00000136436	CALCOCO2	0.40093	0.00219846	0.0235836
ENSG00000078304	PPP2R5C	0.400785	0.00564062	0.0450051
ENSG00000143149	ALDH9A1	0.400235	0.00463995	0.0393332
ENSG00000141699	RETREG3	0.400042	0.00632049	0.0486654
ENSG00000163938	GNL3	0.399832	0.011554	0.0728068
ENSG00000188342	GTF2F2	0.399292	0.0156543	0.089666
ENSG00000112062	MAPK14	0.397983	0.00667027	0.0505776
ENSG00000124222	STX16	0.397936	0.00248659	0.025722
ENSG00000106636	YKT6	0.397327	0.00207911	0.0227302
ENSG00000167553	TUBA1C	0.397049	0.0128413	0.0782807
ENSG00000206341	HLA-H	0.396912	0.0101997	0.0671871
ENSG00000147164	SNX12	0.396313	0.0183035	0.0989402
ENSG00000136560	TANK	0.395836	0.0161092	0.0914036
ENSG00000178982	EIF3K	0.394762	0.00631577	0.0486654
ENSG00000121022	COPS5	0.393882	0.00362983	0.0334112
ENSG00000049656	CLPTM1L	0.393759	0.0130648	0.079227
ENSG00000049245	VAMP3	0.393596	0.00156567	0.0187381
ENSG00000015475	BID	0.39345	0.00854047	0.0598242
ENSG00000120533	ENY2	0.39305	0.00707698	0.0527288
ENSG00000070831	CDC42	0.392096	0.00200908	0.0222323
ENSG00000143753	DEGS1	0.39011	0.00371292	0.033883
ENSG00000148303	RPL7A	0.390042	0.011522	0.0727237
ENSG00000166822	TMEM170A	0.388648	0.0175901	0.0969597
ENSG00000185825	BCAP31	0.388286	0.000599393	0.00937694
ENSG00000068697	LAPTM4A	0.388154	0.009711	0.0651521
ENSG00000170889	RPS9	0.387705	0.0168757	0.0943274
ENSG00000158864	NDUFS2	0.387462	0.00215212	0.023248
ENSG00000167283	ATP5MG	0.387064	0.00501863	0.0414779
ENSG00000145293	ENOPH1	0.386559	0.0165645	0.093063
ENSG00000144048	DUSP11	0.386271	0.00859133	0.060087
ENSG00000107262	BAG1	0.385886	0.00606896	0.0473917
ENSG00000149792	MRPL49	0.384093	0.00516746	0.0423351
ENSG00000065809	FAM107B	0.38404	0.017823	0.0974952
ENSG00000165861	ZFYVE1	0.383893	0.0153615	0.0884987
ENSG00000144381	HSPD1	0.38317	0.0174477	0.0965796
ENSG00000140264	SERF2	0.381848	0.0061736	0.0479759
ENSG00000065135	GNAI3	0.381442	0.010899	0.0700364
ENSG00000107021	TBC1D13	0.381224	0.0120262	0.0749862
ENSG00000110429	FBXO3	0.381027	0.00806593	0.0577312
ENSG00000153048	CARHSP1	0.38072	0.0103263	0.0676408
ENSG00000171720	HDAC3	0.380704	0.00203803	0.0224303
ENSG00000121552	CSTA	0.380035	0.00370711	0.033883
ENSG00000158850	B4GALT3	0.379741	0.00240007	0.0250022
ENSG00000089009	RPL6	0.379234	0.0131342	0.0794498
ENSG00000089053	ANAPC5	0.378826	0.00224483	0.0240027
ENSG00000196531	NACA	0.378679	0.0100651	0.0665654
ENSG00000187109	NAP1L1	0.378504	0.00375881	0.0341358
ENSG00000115073	ACTR1B	0.378412	0.00288252	0.0285348
ENSG00000135269	TES	0.377064	0.00439435	0.0381163
ENSG00000023228	NDUFS1	0.376855	0.0132487	0.0799644
ENSG00000111481	COPZ1	0.375375	0.0129154	0.0785516
ENSG00000151092	NGLY1	0.374648	0.000491381	0.00829113
ENSG00000064995	TAF11	0.371867	0.0185308	0.0995281
ENSG00000243317	STMP1	0.370382	0.00999348	0.066125
ENSG00000165819	METTL3	0.370136	0.0141829	0.0838785
ENSG00000184990	SIVA1	0.369673	0.017583	0.0969597
ENSG00000164022	AIMP1	0.367846	0.00817455	0.0582942
ENSG00000110330	BIRC2	0.367756	0.0136643	0.0814711
ENSG00000121390	PSPC1	0.367656	0.00791016	0.0568019
ENSG00000138942	RNF185	0.367384	0.00936134	0.0634437
ENSG00000165792	METTL17	0.366908	0.0111491	0.0709408
ENSG00000143575	HAX1	0.366721	0.0163514	0.0922204
ENSG00000144848	ATG3	0.36662	0.0069561	0.0521153
ENSG00000111790	FGFR1OP2	0.366283	0.00783631	0.0564567
ENSG00000163468	CCT3	0.363663	0.00464013	0.0393332
ENSG00000189077	TMEM120A	0.363264	0.0169082	0.0944286
ENSG00000124659	TBCC	0.362816	0.0159061	0.0907245
ENSG00000166619	BLCAP	0.361912	0.00217645	0.0234433
ENSG00000174748	RPL15	0.361719	0.0116589	0.073236
ENSG00000158019	BABAM2	0.361144	0.00764851	0.0556528
ENSG00000149716	ORAOV1	0.360695	0.0126555	0.077604
ENSG00000114902	SPCS1	0.360182	0.00270308	0.027324
ENSG00000178234	GALNT11	0.359115	0.0128379	0.0782807
ENSG00000204084	INPP5B	0.358195	0.0154755	0.0889462
ENSG00000106682	EIF4H	0.355977	0.00906658	0.0621533
ENSG00000178913	TAF7	0.355034	0.0167723	0.0938289
ENSG00000074319	TSG101	0.354929	0.0124886	0.0770132
ENSG00000142227	EMP3	0.354604	0.013881	0.0824267
ENSG00000067560	RHOA	0.352859	0.00123111	0.0159232
ENSG00000099797	TECR	0.35212	0.0163817	0.092312
ENSG00000183291	SELENOF	0.350297	0.00669817	0.0507324
ENSG00000146007	ZMAT2	0.349927	0.0101267	0.0669056
ENSG00000125977	EIF2S2	0.349628	0.0126524	0.077604
ENSG00000158092	NCK1	0.349286	0.0110515	0.0705058
ENSG00000196821	C6orf106	0.348541	0.00171104	0.0199156
ENSG00000196262	PPIA	0.348457	0.00913412	0.062354
ENSG00000186834	HEXIM1	0.348431	0.0144268	0.0846854
ENSG00000179818	PCBP1-AS1	0.348248	0.00943916	0.0638394
ENSG00000164754	RAD21	0.346795	0.00891068	0.0613971
ENSG00000146066	HIGD2A	0.346151	0.0170721	0.094981
ENSG00000134882	UBAC2	0.345423	0.00377431	0.0342293
ENSG00000120656	TAF12	0.343649	0.015337	0.0884197
ENSG00000122034	GTF3A	0.342891	0.0127925	0.0781162
ENSG00000196776	CD47	0.34183	0.00298894	0.0292898
ENSG00000087206	UIMC1	0.340889	0.0133905	0.0804225
ENSG00000196704	AMZ2	0.338205	0.0135561	0.0810466
ENSG00000184752	NDUFA12	0.337135	0.00955152	0.0643595
ENSG00000170144	HNRNPA3	0.335534	0.0088845	0.0613189
ENSG00000090487	SPG21	0.334889	0.00325648	0.0310322
ENSG00000126267	COX6B1	0.334405	0.0132893	0.0800139
ENSG00000104522	TSTA3	0.332784	0.0169521	0.09456
ENSG00000110696	C11orf58	0.332065	0.0183307	0.0989662
ENSG00000105993	DNAJB6	0.331537	0.0144289	0.0846854
ENSG00000116473	RAP1A	0.328259	0.0134074	0.0804313
ENSG00000080824	HSP90AA1	0.327945	0.00844939	0.0593775
ENSG00000155876	RRAGA	0.325274	0.0108245	0.0698308
ENSG00000105819	PMPCB	0.324057	0.0103176	0.067623
ENSG00000099942	CRKL	0.32309	0.0133835	0.0804175
ENSG00000135829	DHX9	0.322967	0.0110633	0.0705058
ENSG00000170348	TMED10	0.322792	0.00738614	0.0543761
ENSG00000143420	ENSA	0.320773	0.00616282	0.0479205
ENSG00000088298	EDEM2	0.320186	0.00574654	0.045601
ENSG00000130177	CDC16	0.318824	0.0182546	0.098892
ENSG00000139644	TMBIM6	0.318463	0.00396728	0.035414
ENSG00000131165	CHMP1A	0.31808	0.00826736	0.0586934
ENSG00000100139	MICALL1	0.317881	0.0176784	0.0971745
ENSG00000101182	PSMA7	0.317465	0.00888173	0.0613189
ENSG00000120727	PAIP2	0.314857	0.0162059	0.0916359
ENSG00000158604	TMED4	0.313554	0.00999227	0.066125
ENSG00000138085	ATRAID	0.313204	0.0167631	0.0938176
ENSG00000134287	ARF3	0.309375	0.0145553	0.0852748
ENSG00000188612	SUMO2	0.309197	0.0129176	0.0785516
ENSG00000175224	ATG13	0.30794	0.00486173	0.0406137
ENSG00000117362	APH1A	0.307375	0.00473117	0.039803
ENSG00000131748	STARD3	0.307276	0.00468474	0.0396153
ENSG00000126067	PSMB2	0.306477	0.0176723	0.0971745
ENSG00000150459	SAP18	0.306415	0.0117561	0.0737058
ENSG00000177479	ARIH2	0.304827	0.00891593	0.0613971
ENSG00000157873	TNFRSF14	0.304734	0.0104082	0.0679269
ENSG00000134283	PPHLN1	0.302152	0.0123411	0.0763532
ENSG00000137275	RIPK1	0.301436	0.0178976	0.0977929
ENSG00000103769	RAB11A	0.297337	0.0163667	0.0922674
ENSG00000081154	PCNP	0.296472	0.0184334	0.0991945
ENSG00000086598	TMED2	0.278293	0.0162021	0.0916359
ENSG00000143418	CERS2	0.270396	0.0185637	0.0995697
ENSG00000170296	GABARAP	0.26446	0.0109406	0.0700636
ENSG00000106244	PDAP1	0.262746	0.0173953	0.0963302
ENSG00000089820	ARHGAP4	-0.262756	0.0164513	0.0925854
ENSG00000079805	DNM2	-0.277332	0.0118573	0.0742337
ENSG00000011243	AKAP8L	-0.279198	0.00568279	0.0452317
ENSG00000126934	MAP2K2	-0.286366	0.0132981	0.0800139
ENSG00000105397	TYK2	-0.287865	0.0147751	0.0862547
ENSG00000205744	DENND1C	-0.28888	0.0173066	0.0960008
ENSG00000071626	DAZAP1	-0.290857	0.00903886	0.0620908
ENSG00000163931	TKT	-0.291582	0.0118222	0.0740848
ENSG00000204469	PRRC2A	-0.297569	0.0062894	0.0485599
ENSG00000133275	CSNK1G2	-0.300926	0.00672641	0.0508876
ENSG00000164880	INTS1	-0.301035	0.0147355	0.0861004
ENSG00000196961	AP2A1	-0.303392	0.0115573	0.0728068
ENSG00000065413	ANKRD44	-0.304534	0.0181488	0.0987493
ENSG00000118046	STK11	-0.305284	0.00628852	0.0485599
ENSG00000183401	CCDC159	-0.308835	0.00980963	0.0654379
ENSG00000181090	EHMT1	-0.310984	0.00755767	0.0552059
ENSG00000078808	SDF4	-0.311685	0.00722597	0.0535872
ENSG00000135596	MICAL1	-0.312178	0.00539222	0.0436056
ENSG00000131171	SH3BGRL	-0.3123	0.0134543	0.0806584
ENSG00000141568	FOXK2	-0.314146	0.00756223	0.0552085
ENSG00000149499	EML3	-0.314817	0.00570892	0.0453572
ENSG00000215440	NPEPL1	-0.314833	0.0132526	0.0799644
ENSG00000013288	MAN2B2	-0.319209	0.0168376	0.0941547
ENSG00000076944	STXBP2	-0.319499	0.0120722	0.0751853
ENSG00000119596	YLPM1	-0.319887	0.0176809	0.0971745
ENSG00000084234	APLP2	-0.320045	0.0117112	0.0734748
ENSG00000167632	TRAPPC9	-0.320652	0.0127666	0.0780089
ENSG00000142186	SCYL1	-0.321094	0.0119803	0.0747549
ENSG00000139645	ANKRD52	-0.322706	0.0178274	0.0974952
ENSG00000039650	PNKP	-0.325727	0.0112744	0.0715045
ENSG00000107404	DVL1	-0.325855	0.00908211	0.0622253
ENSG00000006712	PAF1	-0.326831	0.0147225	0.0860627
ENSG00000184640	2018-09-09	-0.327663	0.00324001	0.0309201
ENSG00000115993	TRAK2	-0.328576	0.0046424	0.0393332
ENSG00000125844	RRBP1	-0.328799	0.0182895	0.0989402
ENSG00000177731	FLII	-0.330463	0.0169932	0.0947022
ENSG00000109689	STIM2	-0.331366	0.0122964	0.0761124
ENSG00000203879	GDI1	-0.331601	0.0104105	0.0679269
ENSG00000174282	ZBTB4	-0.333214	0.0109119	0.0700502
ENSG00000105063	PPP6R1	-0.333272	0.00980828	0.0654379
ENSG00000131653	TRAF7	-0.333551	0.00603569	0.0472676
ENSG00000162298	SYVN1	-0.334087	0.00725192	0.053719
ENSG00000196642	RABL6	-0.334874	0.00631322	0.0486654
ENSG00000247556	OIP5-AS1	-0.335491	0.0133121	0.0800617
ENSG00000079313	REXO1	-0.335915	0.0143924	0.0846222
ENSG00000141522	ARHGDIA	-0.336349	0.0169605	0.09456
ENSG00000114353	GNAI2	-0.336981	0.00549105	0.0442144
ENSG00000078403	MLLT10	-0.337112	0.0155335	0.0891769
ENSG00000133243	BTBD2	-0.338045	0.0057797	0.0457812
ENSG00000100811	YY1	-0.340483	0.00556537	0.0446214
ENSG00000129933	MAU2	-0.340598	0.00405711	0.0358055
ENSG00000134644	PUM1	-0.340781	0.0177163	0.0973285
ENSG00000129534	MIS18BP1	-0.340873	0.0108865	0.0700114
ENSG00000182087	TMEM259	-0.342935	0.00316167	0.0305946
ENSG00000126883	NUP214	-0.344254	0.0166293	0.0933469
ENSG00000116731	PRDM2	-0.344482	0.0172098	0.0956107
ENSG00000175390	EIF3F	-0.348002	0.0076963	0.0558277
ENSG00000086758	HUWE1	-0.349326	0.00267441	0.0271385
ENSG00000164332	UBLCP1	-0.34957	0.0127342	0.0778686
ENSG00000196588	MKL1	-0.349972	0.0088339	0.0611947
ENSG00000107758	PPP3CB	-0.3513	0.0160736	0.0913492
ENSG00000176058	TPRN	-0.351306	0.0148715	0.0865104
ENSG00000130640	TUBGCP2	-0.351887	0.00338481	0.031794
ENSG00000071564	TCF3	-0.353269	0.0092828	0.0632048
ENSG00000091592	NLRP1	-0.35409	0.00810645	0.057958
ENSG00000198171	DDRGK1	-0.355301	0.0150468	0.0872982
ENSG00000169592	INO80E	-0.355422	0.00328768	0.0312258
ENSG00000070756	PABPC1	-0.355908	0.00704848	0.0526273
ENSG00000051523	CYBA	-0.356644	0.00636277	0.048868
ENSG00000160584	SIK3	-0.356905	0.00664769	0.0504372
ENSG00000126759	CFP	-0.358023	0.00793842	0.0569426
ENSG00000125447	GGA3	-0.358184	0.0018874	0.0213362
ENSG00000170604	IRF2BP1	-0.360198	0.0086642	0.0604975
ENSG00000174231	PRPF8	-0.36037	0.0153411	0.0884197
ENSG00000008710	PKD1	-0.360742	0.00989564	0.065809
ENSG00000130475	FCHO1	-0.361422	0.0166184	0.0933257
ENSG00000033800	PIAS1	-0.361882	0.0161448	0.0915661
ENSG00000089351	GRAMD1A	-0.362607	0.00977674	0.065423
ENSG00000176463	SLCO3A1	-0.364861	0.00429501	0.0374275
ENSG00000131591	C1orf159	-0.36565	0.0136284	0.0813498
ENSG00000109111	SUPT6H	-0.367609	0.00939129	0.0636139
ENSG00000101160	CTSZ	-0.367801	0.0110008	0.0703699
ENSG00000175806	MSRA	-0.368113	0.00734437	0.0541896
ENSG00000241973	PI4KA	-0.368741	0.0091705	0.0625374
ENSG00000180891	CUEDC1	-0.369091	0.00850855	0.0596643
ENSG00000127948	POR	-0.369202	0.00232721	0.0244985
ENSG00000087266	SH3BP2	-0.369411	0.00744529	0.054689
ENSG00000169045	HNRNPH1	-0.369531	0.00402839	0.0357469
ENSG00000100345	MYH9	-0.370484	0.0148548	0.0864894
ENSG00000279117	AP001972.5	-0.37063	0.00472487	0.0397755
ENSG00000157500	APPL1	-0.371471	0.0176504	0.0971745
ENSG00000109920	FNBP4	-0.372199	0.0152468	0.088147
ENSG00000105221	AKT2	-0.372332	0.00106855	0.0143724
ENSG00000103168	TAF1C	-0.373953	0.00813475	0.0581287
ENSG00000100266	PACSIN2	-0.374047	0.0146257	0.0855727
ENSG00000115935	WIPF1	-0.374475	0.0152023	0.0880059
ENSG00000131196	NFATC1	-0.375788	0.00636905	0.0488877
ENSG00000166825	ANPEP	-0.375937	0.0148047	0.0863245
ENSG00000108262	GIT1	-0.376844	0.000839923	0.0119972
ENSG00000130338	TULP4	-0.377558	0.00960367	0.0646195
ENSG00000182606	TRAK1	-0.378179	0.0148656	0.0865104
ENSG00000162591	MEGF6	-0.379055	0.018206	0.0988206
ENSG00000115568	ZNF142	-0.379885	0.0182643	0.098892
ENSG00000125503	PPP1R12C	-0.381265	0.000230011	0.00483611
ENSG00000142634	EFHD2	-0.381307	0.00297141	0.0291834
ENSG00000160877	NACC1	-0.38174	0.00191374	0.0215497
ENSG00000137841	PLCB2	-0.385216	0.00444398	0.0382693
ENSG00000007047	MARK4	-0.386242	0.00248153	0.0256973
ENSG00000137221	TJAP1	-0.386691	0.000871789	0.0123317
ENSG00000105618	PRPF31	-0.387781	0.00775807	0.0560466
ENSG00000197226	TBC1D9B	-0.38819	0.00840475	0.0592975
ENSG00000067225	PKM	-0.38893	0.0105367	0.0684103
ENSG00000135090	TAOK3	-0.389225	0.00673472	0.0509059
ENSG00000179364	PACS2	-0.389455	0.00523205	0.0427577
ENSG00000108773	KAT2A	-0.390012	0.0107874	0.0696353
ENSG00000124535	WRNIP1	-0.391508	0.00530833	0.0430736
ENSG00000213753	CENPBD1P1	-0.392231	0.00157302	0.0187918
ENSG00000147010	SH3KBP1	-0.392356	0.00157728	0.0187971
ENSG00000213903	LTB4R	-0.392982	0.0127252	0.07785
ENSG00000130382	MLLT1	-0.393399	0.00378808	0.0343304
ENSG00000053254	FOXN3	-0.393709	0.0111948	0.0711024
ENSG00000100181	TPTEP1	-0.393767	0.0132738	0.0800139
ENSG00000100324	TAB1	-0.393874	0.0175407	0.0968498
ENSG00000161671	EMC10	-0.394668	0.00212344	0.0230804
ENSG00000105698	USF2	-0.395363	0.00042272	0.00745633
ENSG00000055609	KMT2C	-0.398356	0.0154288	0.0888083
ENSG00000026508	CD44	-0.39841	0.0035124	0.0327119
ENSG00000101901	ALG13	-0.399063	0.0112972	0.0716142
ENSG00000104853	CLPTM1	-0.39914	0.000402873	0.00716498
ENSG00000047849	MAP4	-0.400093	0.00399636	0.0355319
ENSG00000234961	AL133415.1	-0.400597	0.0182594	0.098892
ENSG00000103326	CAPN15	-0.400679	0.00230317	0.0243319
ENSG00000184207	PGP	-0.402302	0.00354721	0.0329427
ENSG00000111321	LTBR	-0.40521	0.0165574	0.0930628
ENSG00000110274	CEP164	-0.405212	0.00510408	0.041973
ENSG00000248527	MTATP6P1	-0.40527	0.00782336	0.0563943
ENSG00000166716	ZNF592	-0.405475	0.00656657	0.0499371
ENSG00000129250	KIF1C	-0.406714	0.00369782	0.0338627
ENSG00000119707	RBM25	-0.407635	0.00754312	0.0551609
ENSG00000224397	SMIM25	-0.408666	0.00711721	0.0529599
ENSG00000197724	PHF2	-0.408906	0.00405321	0.0357952
ENSG00000134590	RTL8C	-0.408927	0.0175723	0.0969428
ENSG00000105705	SUGP1	-0.409121	0.0174799	0.0966765
ENSG00000196924	FLNA	-0.409125	0.00386105	0.0347283
ENSG00000101337	TM9SF4	-0.409181	0.0127008	0.0778358
ENSG00000147065	MSN	-0.40962	0.00392432	0.0351291
ENSG00000224660	SH3BP5-AS1	-0.410606	0.0122654	0.0760206
ENSG00000116198	CEP104	-0.410821	0.013742	0.0817863
ENSG00000124496	TRERF1	-0.411196	0.0160372	0.0912709
ENSG00000137764	MAP2K5	-0.411522	0.00293061	0.0288473
ENSG00000188566	NDOR1	-0.412196	0.000610553	0.00951753
ENSG00000184967	NOC4L	-0.412413	0.0174939	0.0967135
ENSG00000107140	TESK1	-0.412504	0.00125269	0.01606
ENSG00000140688	C16orf58	-0.414052	0.000726121	0.0107656
ENSG00000198053	SIRPA	-0.414705	0.0171763	0.0954796
ENSG00000204217	BMPR2	-0.414715	0.00624397	0.0483918
ENSG00000105329	TGFB1	-0.414954	0.00277489	0.0278077
ENSG00000130779	CLIP1	-0.41506	0.0141634	0.0838005
ENSG00000125386	FAM193A	-0.415294	0.00153423	0.0184628
ENSG00000107862	GBF1	-0.41536	0.00122105	0.0158555
ENSG00000087470	DNM1L	-0.41582	0.00437224	0.0380186
ENSG00000119522	DENND1A	-0.416338	0.0113202	0.0716907
ENSG00000171813	PWWP2B	-0.416988	0.0064148	0.0491359
ENSG00000125898	FAM110A	-0.417819	0.00137081	0.0171241
ENSG00000064932	SBNO2	-0.41795	0.0135086	0.0808366
ENSG00000129219	PLD2	-0.418063	0.0154866	0.0889462
ENSG00000112658	SRF	-0.418346	0.00134062	0.0168585
ENSG00000114686	MRPL3	-0.41854	0.0183142	0.0989402
ENSG00000185122	HSF1	-0.419404	0.000776949	0.0113192
ENSG00000135365	PHF21A	-0.419929	0.00463895	0.0393332
ENSG00000105520	PLPPR2	-0.420909	0.00557378	0.0446344
ENSG00000026297	RNASET2	-0.421071	0.0109368	0.0700636
ENSG00000132478	UNK	-0.423457	0.00172111	0.0199622
ENSG00000170035	UBE2E3	-0.424333	0.000969036	0.0133902
ENSG00000100280	AP1B1	-0.424477	0.00588503	0.0464197
ENSG00000164828	SUN1	-0.424514	0.00320487	0.0308085
ENSG00000259956	RBM15B	-0.424944	0.00105477	0.01426
ENSG00000141564	RPTOR	-0.425624	0.00649668	0.0495202
ENSG00000164442	CITED2	-0.426669	0.0105454	0.0684332
ENSG00000142197	DOPEY2	-0.426694	0.00266235	0.0270789
ENSG00000137497	NUMA1	-0.427101	7.23133e-05	0.0020885
ENSG00000185669	SNAI3	-0.42743	0.00767685	0.0557357
ENSG00000073050	XRCC1	-0.427869	0.000612303	0.00953349
ENSG00000072135	PTPN18	-0.428008	0.0013502	0.0169465
ENSG00000130312	MRPL34	-0.429635	0.0073723	0.0543046
ENSG00000145545	SRD5A1	-0.429772	0.0179903	0.0981769
ENSG00000156052	GNAQ	-0.429839	0.00697321	0.0522127
ENSG00000061936	SFSWAP	-0.429862	0.000250615	0.00514397
ENSG00000163171	CDC42EP3	-0.43011	0.00475588	0.039904
ENSG00000163848	ZNF148	-0.431405	0.0112138	0.0711886
ENSG00000123064	DDX54	-0.432736	0.00116209	0.0153016
ENSG00000100151	PICK1	-0.433767	0.0082392	0.0585567
ENSG00000177663	IL17RA	-0.433779	0.00569777	0.0452961
ENSG00000139687	RB1	-0.433983	0.0106227	0.0687988
ENSG00000148337	CIZ1	-0.434112	0.000213574	0.00460445
ENSG00000092098	RNF31	-0.435133	0.00343448	0.0320999
ENSG00000118482	PHF3	-0.435354	0.00540538	0.0436852
ENSG00000106397	PLOD3	-0.435372	0.00355954	0.0329872
ENSG00000100034	PPM1F	-0.435394	0.00127189	0.0162745
ENSG00000090382	LYZ	-0.436094	0.00744291	0.054689
ENSG00000198198	SZT2	-0.437124	0.00556129	0.0446159
ENSG00000138756	BMP2K	-0.437523	0.0109239	0.0700593
ENSG00000099326	MZF1	-0.437806	0.00699352	0.0522764
ENSG00000107581	EIF3A	-0.437907	0.00142071	0.0175524
ENSG00000101849	TBL1X	-0.438276	0.00198453	0.0220605
ENSG00000148384	INPP5E	-0.438296	0.00954665	0.0643595
ENSG00000075785	RAB7A	-0.438503	0.00200277	0.0221909
ENSG00000105223	PLD3	-0.438576	0.00385525	0.0347126
ENSG00000153113	CAST	-0.438595	0.00221803	0.0237742
ENSG00000170190	SLC16A5	-0.438613	0.00299215	0.0292995
ENSG00000163125	RPRD2	-0.439368	0.00461919	0.0392377
ENSG00000164985	PSIP1	-0.439997	0.00114188	0.0151112
ENSG00000104859	CLASRP	-0.440272	0.00397798	0.0354405
ENSG00000103202	NME4	-0.440278	0.0124733	0.0770132
ENSG00000107036	RIC1	-0.440748	0.014383	0.0846048
ENSG00000166166	TRMT61A	-0.440809	0.00381428	0.0344965
ENSG00000140718	FTO	-0.440832	0.00966573	0.0649373
ENSG00000104903	LYL1	-0.441075	0.00899024	0.0618215
ENSG00000182154	MRPL41	-0.441717	0.0136316	0.0813498
ENSG00000186001	LRCH3	-0.443323	0.00347021	0.0323723
ENSG00000180773	SLC36A4	-0.443486	0.012856	0.0782859
ENSG00000064393	HIPK2	-0.443535	0.00288418	0.0285348
ENSG00000108479	GALK1	-0.444842	0.0119354	0.0746162
ENSG00000080845	DLGAP4	-0.446289	0.00025449	0.00520101
ENSG00000102893	PHKB	-0.446365	0.00842745	0.0593198
ENSG00000171206	TRIM8	-0.449021	0.00153388	0.0184628
ENSG00000171223	JUNB	-0.449383	0.0045082	0.0386546
ENSG00000114867	EIF4G1	-0.449423	0.000825835	0.0118601
ENSG00000166888	STAT6	-0.449693	0.00679847	0.0512557
ENSG00000141424	SLC39A6	-0.450125	0.00598593	0.0470461
ENSG00000174780	SRP72	-0.451481	0.00187505	0.0212597
ENSG00000118495	PLAGL1	-0.452748	0.00789724	0.0567643
ENSG00000183386	FHL3	-0.452784	0.00291957	0.0287602
ENSG00000179981	TSHZ1	-0.45323	0.00910175	0.0622624
ENSG00000131389	SLC6A6	-0.453687	0.00995788	0.0660737
ENSG00000099331	MYO9B	-0.454497	0.000213753	0.00460445
ENSG00000138593	SECISBP2L	-0.455623	0.00891131	0.0613971
ENSG00000023191	RNH1	-0.455639	0.0093599	0.0634437
ENSG00000105723	GSK3A	-0.456495	0.000101617	0.00267605
ENSG00000004777	ARHGAP33	-0.457014	0.00516349	0.042329
ENSG00000196923	PDLIM7	-0.457037	0.0132534	0.0799644
ENSG00000148840	PPRC1	-0.457503	0.0114057	0.0720933
ENSG00000134851	TMEM165	-0.457846	0.012643	0.077604
ENSG00000139668	WDFY2	-0.457915	0.000917404	0.0128662
ENSG00000166197	NOLC1	-0.458089	0.00392103	0.0351291
ENSG00000198252	STYX	-0.458358	0.00323795	0.0309201
ENSG00000213024	NUP62	-0.458581	0.00467514	0.039569
ENSG00000250571	GLI4	-0.458582	0.00822871	0.0585138
ENSG00000105879	CBLL1	-0.458715	0.00497872	0.0412593
ENSG00000106348	IMPDH1	-0.459126	0.00067449	0.0101879
ENSG00000112531	QKI	-0.46023	0.00288583	0.0285348
ENSG00000143624	INTS3	-0.462055	0.0123569	0.0764152
ENSG00000165458	INPPL1	-0.462669	8.20948e-05	0.00230271
ENSG00000134072	CAMK1	-0.46308	0.00390123	0.0350178
ENSG00000214013	GANC	-0.463191	0.0178624	0.0976413
ENSG00000112195	TREML2	-0.464059	0.00981174	0.0654379
ENSG00000157450	RNF111	-0.464073	0.00315093	0.0305132
ENSG00000104812	GYS1	-0.464577	0.0110045	0.0703699
ENSG00000167962	ZNF598	-0.464651	0.00708003	0.0527288
ENSG00000145725	PPIP5K2	-0.465313	0.00499118	0.041329
ENSG00000127511	SIN3B	-0.465828	0.000119565	0.00298612
ENSG00000106948	AKNA	-0.466134	0.00125074	0.0160508
ENSG00000126001	CEP250	-0.466705	0.00323797	0.0309201
ENSG00000143569	UBAP2L	-0.466749	0.000715098	0.0106642
ENSG00000110697	PITPNM1	-0.466784	1.72754e-05	0.00074316
ENSG00000179262	RAD23A	-0.467886	0.000122736	0.00304317
ENSG00000165175	MID1IP1	-0.468036	0.00155051	0.0186093
ENSG00000132394	EEFSEC	-0.468451	0.00236148	0.0247268
ENSG00000103043	VAC14	-0.468559	0.00757133	0.0552443
ENSG00000161955	TNFSF13	-0.468806	0.00846129	0.059428
ENSG00000138814	PPP3CA	-0.47056	0.0157394	0.0900441
ENSG00000127220	ABHD8	-0.470886	0.00319747	0.0307989
ENSG00000143437	ARNT	-0.470974	0.00191089	0.0215497
ENSG00000012124	CD22	-0.471396	0.0110244	0.0704415
ENSG00000142409	ZNF787	-0.471865	0.00148303	0.018111
ENSG00000163590	PPM1L	-0.472274	0.014508	0.0850734
ENSG00000140948	ZCCHC14	-0.472699	0.00617954	0.0479937
ENSG00000130254	SAFB2	-0.472816	0.000100599	0.00265456
ENSG00000140199	SLC12A6	-0.472968	0.00305129	0.0297456
ENSG00000072110	ACTN1	-0.473271	0.00442337	0.0382693
ENSG00000063245	EPN1	-0.473667	0.00020105	0.00441068
ENSG00000184730	APOBR	-0.473772	0.00625779	0.0484297
ENSG00000254635	WAC-AS1	-0.475575	0.00773841	0.0559662
ENSG00000147649	MTDH	-0.47646	0.00146981	0.0180176
ENSG00000197355	UAP1L1	-0.476541	0.0142571	0.0841656
ENSG00000168769	TET2	-0.477102	0.017677	0.0971745
ENSG00000007376	RPUSD1	-0.477142	0.000905158	0.0127352
ENSG00000065000	AP3D1	-0.477283	0.000317751	0.00605155
ENSG00000018189	RUFY3	-0.478116	0.0138151	0.0821707
ENSG00000131042	LILRB2	-0.478872	0.00389976	0.0350178
ENSG00000148218	ALAD	-0.478906	0.00260609	0.026589
ENSG00000175826	CTDNEP1	-0.480955	3.14668e-05	0.00112672
ENSG00000147459	DOCK5	-0.481946	0.0148133	0.0863245
ENSG00000166326	TRIM44	-0.482026	0.00683957	0.0514917
ENSG00000171940	ZNF217	-0.482417	0.00403086	0.0357469
ENSG00000171467	ZNF318	-0.483134	0.00291822	0.0287602
ENSG00000130309	COLGALT1	-0.483314	0.000854637	0.0121809
ENSG00000171777	RASGRP4	-0.483519	0.00410235	0.036132
ENSG00000142185	TRPM2	-0.484441	0.0163124	0.0920797
ENSG00000166411	IDH3A	-0.484862	0.00252118	0.0259443
ENSG00000198712	MT-CO2	-0.485199	0.000898672	0.0126575
ENSG00000170275	CRTAP	-0.485235	0.00483741	0.0404637
ENSG00000060237	WNK1	-0.485384	0.00023796	0.00496355
ENSG00000140443	IGF1R	-0.485701	0.012566	0.0772718
ENSG00000170653	ATF7	-0.485809	0.00352507	0.0327834
ENSG00000164983	TMEM65	-0.486623	0.0154555	0.0888844
ENSG00000104852	SNRNP70	-0.486865	7.78928e-05	0.00221078
ENSG00000147955	SIGMAR1	-0.486999	0.00875925	0.0608058
ENSG00000101493	ZNF516	-0.488096	0.00569404	0.0452938
ENSG00000123091	RNF11	-0.488428	0.0105203	0.0683715
ENSG00000072518	MARK2	-0.488436	0.000655973	0.00998858
ENSG00000269352	PTOV1-AS2	-0.488525	0.00218933	0.023537
ENSG00000107819	SFXN3	-0.489031	0.00131682	0.0166228
ENSG00000241399	CD302	-0.489351	0.00192982	0.0216564
ENSG00000210112	MT-TM	-0.490609	0.0185609	0.0995697
ENSG00000165312	OTUD1	-0.490846	0.00262764	0.0267673
ENSG00000179134	SAMD4B	-0.491383	0.000160158	0.00369742
ENSG00000198363	ASPH	-0.491412	0.0139825	0.0829545
ENSG00000042493	CAPG	-0.492562	0.00862012	0.0602537
ENSG00000231925	TAPBP	-0.492735	0.0110353	0.070464
ENSG00000088812	ATRN	-0.493125	0.0102251	0.0672513
ENSG00000172725	CORO1B	-0.493411	0.000464946	0.00798674
ENSG00000168066	SF1	-0.494071	0.00443788	0.0382693
ENSG00000165886	UBTD1	-0.49458	0.00169083	0.0197504
ENSG00000173486	FKBP2	-0.494588	0.00121798	0.015847
ENSG00000140968	IRF8	-0.49463	0.00561843	0.0449098
ENSG00000137076	TLN1	-0.495582	0.00429264	0.0374275
ENSG00000188493	C19orf54	-0.495652	0.00170311	0.0198586
ENSG00000172375	C2CD2L	-0.495664	0.00119026	0.0155634
ENSG00000145703	IQGAP2	-0.495696	0.00591328	0.0465866
ENSG00000107864	CPEB3	-0.496879	0.0105911	0.0686955
ENSG00000099904	ZDHHC8	-0.497336	0.000499674	0.00834812
ENSG00000103197	TSC2	-0.497936	0.000244972	0.00505279
ENSG00000110628	SLC22A18	-0.498015	0.0137384	0.0817863
ENSG00000108509	CAMTA2	-0.498134	5.78254e-05	0.00175899
ENSG00000005882	PDK2	-0.498543	0.00996583	0.0660752
ENSG00000018280	SLC11A1	-0.498976	0.00277954	0.0278077
ENSG00000133142	TCEAL4	-0.499482	0.00438983	0.0381022
ENSG00000179820	MYADM	-0.49976	0.0125416	0.0772011
ENSG00000197530	MIB2	-0.500053	0.000160543	0.00369742
ENSG00000118260	CREB1	-0.500191	0.00329615	0.0312383
ENSG00000131759	RARA	-0.500581	0.00789063	0.0567547
ENSG00000153814	JAZF1	-0.500891	0.000136141	0.00328263
ENSG00000131469	RPL27	-0.501184	0.00366583	0.0336167
ENSG00000187605	TET3	-0.501515	0.00121563	0.015832
ENSG00000065989	PDE4A	-0.502833	0.0116953	0.0734295
ENSG00000089639	GMIP	-0.504496	0.000199486	0.00438369
ENSG00000117480	FAAH	-0.505923	0.0119663	0.0747029
ENSG00000171298	GAA	-0.506328	0.000363194	0.00667125
ENSG00000105204	DYRK1B	-0.506329	0.0013812	0.0171878
ENSG00000132382	MYBBP1A	-0.507709	0.000994286	0.0136673
ENSG00000175662	TOM1L2	-0.508092	0.00945304	0.0638676
ENSG00000181827	RFX7	-0.508869	0.0178227	0.0974952
ENSG00000166340	TPP1	-0.509315	0.00054455	0.00875791
ENSG00000049618	ARID1B	-0.510122	0.000418032	0.00738354
ENSG00000101307	SIRPB1	-0.510247	0.00607678	0.0473917
ENSG00000146963	LUC7L2	-0.510793	0.00318404	0.0307884
ENSG00000142459	EVI5L	-0.512352	0.00130478	0.0165503
ENSG00000198816	ZNF358	-0.512491	0.00731073	0.0540202
ENSG00000176438	SYNE3	-0.512794	0.000391572	0.00701042
ENSG00000172943	PHF8	-0.512892	1.75959e-05	0.000745894
ENSG00000010610	CD4	-0.51355	0.00312549	0.0302892
ENSG00000166484	MAPK7	-0.514099	0.00397791	0.0354405
ENSG00000150782	IL18	-0.514389	0.00497886	0.0412593
ENSG00000101986	ABCD1	-0.514703	0.00267244	0.0271385
ENSG00000082805	ERC1	-0.514904	0.00186192	0.0211473
ENSG00000227500	SCAMP4	-0.515462	0.000153806	0.00358864
ENSG00000179456	ZBTB18	-0.515583	0.000443234	0.00773511
ENSG00000160094	ZNF362	-0.51686	7.68279e-05	0.00219001
ENSG00000167702	KIFC2	-0.51696	0.000119813	0.00298612
ENSG00000089327	FXYD5	-0.517528	0.000720515	0.0106986
ENSG00000213676	ATF6B	-0.518037	0.000794822	0.0115412
ENSG00000147202	DIAPH2	-0.520688	0.00319504	0.0307989
ENSG00000112144	ICK	-0.520982	0.0065579	0.0499
ENSG00000105429	MEGF8	-0.521664	0.00916552	0.0625359
ENSG00000172831	CES2	-0.52177	0.00308699	0.0299602
ENSG00000099308	MAST3	-0.523047	0.00139489	0.0173417
ENSG00000106290	TAF6	-0.523263	2.0427e-05	0.000831056
ENSG00000205903	ZNF316	-0.523368	0.000271991	0.00544852
ENSG00000140575	IQGAP1	-0.524592	0.0129631	0.0787921
ENSG00000107736	CDH23	-0.52491	0.00615187	0.0478637
ENSG00000061938	TNK2	-0.525564	2.36605e-06	0.000167163
ENSG00000091436	MAP3K20	-0.525674	0.00545619	0.0439606
ENSG00000103335	PIEZO1	-0.525784	0.00324784	0.0309723
ENSG00000159082	SYNJ1	-0.526024	0.00870578	0.0605983
ENSG00000159840	ZYX	-0.52638	7.41373e-05	0.00212716
ENSG00000231503	PTMAP4	-0.526624	0.00734018	0.0541895
ENSG00000171105	INSR	-0.527007	0.00506126	0.0417253
ENSG00000143537	ADAM15	-0.527198	0.00071326	0.0106632
ENSG00000173064	HECTD4	-0.527431	0.00149359	0.0181398
ENSG00000104946	TBC1D17	-0.527594	6.71514e-05	0.00196534
ENSG00000156030	ELMSAN1	-0.528666	0.00906689	0.0621533
ENSG00000273729	AC007686.3	-0.528672	0.0075965	0.0553971
ENSG00000197321	SVIL	-0.52887	0.00227583	0.0241377
ENSG00000131584	ACAP3	-0.529191	1.59858e-05	0.000700906
ENSG00000197766	CFD	-0.529273	0.00784822	0.0565115
ENSG00000127616	SMARCA4	-0.529361	3.12766e-05	0.00112297
ENSG00000085224	ATRX	-0.530007	0.00295567	0.0290504
ENSG00000099995	SF3A1	-0.530264	0.000149903	0.00352393
ENSG00000068305	MEF2A	-0.530322	0.000349641	0.00648044
ENSG00000100403	ZC3H7B	-0.530417	0.000587156	0.00926171
ENSG00000205476	CCDC85C	-0.530457	0.0150923	0.0875233
ENSG00000242574	HLA-DMB	-0.530803	0.0132972	0.0800139
ENSG00000156858	PRR14	-0.53152	8.95036e-05	0.00243258
ENSG00000145882	PCYOX1L	-0.531544	0.00122743	0.0159051
ENSG00000250479	CHCHD10	-0.53177	0.00849985	0.0596351
ENSG00000141577	CEP131	-0.532464	0.000935374	0.0130347
ENSG00000164970	FAM219A	-0.53297	0.00055828	0.00891417
ENSG00000243477	NAT6	-0.534099	0.00270568	0.0273292
ENSG00000143110	C1orf162	-0.53543	0.00130084	0.0165323
ENSG00000125505	MBOAT7	-0.536871	0.00635645	0.0488481
ENSG00000175727	MLXIP	-0.536973	1.19043e-05	0.000548893
ENSG00000019582	CD74	-0.537487	0.00544836	0.0439245
ENSG00000101752	MIB1	-0.538175	0.00870069	0.0605983
ENSG00000187840	EIF4EBP1	-0.538675	0.00216786	0.023389
ENSG00000185189	NRBP2	-0.54002	0.0104092	0.0679269
ENSG00000157741	UBN2	-0.540035	0.00329105	0.0312258
ENSG00000159314	ARHGAP27	-0.54007	0.011434	0.0722378
ENSG00000035862	TIMP2	-0.540278	0.00029902	0.00580418
ENSG00000167987	VPS37C	-0.541434	0.00237987	0.02486
ENSG00000258727	AL135999.1	-0.542059	0.000205355	0.00449014
ENSG00000116017	ARID3A	-0.542186	0.000660864	0.0100514
ENSG00000167395	ZNF646	-0.542346	0.00385517	0.0347126
ENSG00000141068	KSR1	-0.542718	0.000488716	0.00826949
ENSG00000276231	PIK3R6	-0.542796	0.00587973	0.0464058
ENSG00000142192	APP	-0.543212	0.000667405	0.0101204
ENSG00000091039	OSBPL8	-0.54348	0.00511699	0.0420457
ENSG00000114904	NEK4	-0.543495	0.0170673	0.094981
ENSG00000130479	MAP1S	-0.543559	0.0179993	0.0981855
ENSG00000197860	SGTB	-0.544447	0.00215302	0.023248
ENSG00000165684	SNAPC4	-0.545185	0.000615595	0.00956964
ENSG00000185963	BICD2	-0.545584	0.00261156	0.0266242
ENSG00000038358	EDC4	-0.546131	0.00240569	0.0250303
ENSG00000104447	TRPS1	-0.546251	0.00178175	0.0204668
ENSG00000267169	AC022098.1	-0.546279	0.00831921	0.0589341
ENSG00000111275	ALDH2	-0.546979	0.013006	0.0789796
ENSG00000272333	KMT2B	-0.547134	1.75058e-05	0.00074448
ENSG00000175274	TP53I11	-0.547284	0.00358408	0.0331181
ENSG00000148288	GBGT1	-0.547727	0.0143333	0.084426
ENSG00000184271	POU6F1	-0.547905	0.00505901	0.0417253
ENSG00000261971	MMP25-AS1	-0.548642	0.00188779	0.0213362
ENSG00000123200	ZC3H13	-0.54888	0.00127344	0.0162785
ENSG00000178789	CD300LB	-0.548978	0.00550938	0.0443348
ENSG00000130449	ZSWIM6	-0.549781	0.0103447	0.0676939
ENSG00000182568	SATB1	-0.549798	0.0012427	0.0160242
ENSG00000105953	OGDH	-0.550147	0.0162999	0.0920484
ENSG00000171703	TCEA2	-0.55133	4.34662e-05	0.0014424
ENSG00000138834	MAPK8IP3	-0.551666	0.00012525	0.00309382
ENSG00000015532	XYLT2	-0.554793	0.000973936	0.0134438
ENSG00000102858	MGRN1	-0.55486	0.000214087	0.00460445
ENSG00000169957	ZNF768	-0.555309	0.000148541	0.00349816
ENSG00000100092	SH3BP1	-0.555666	3.39246e-06	0.000213303
ENSG00000156650	KAT6B	-0.556088	0.00715779	0.0531716
ENSG00000159216	RUNX1	-0.557399	0.0107304	0.0693733
ENSG00000198728	LDB1	-0.558503	1.03916e-06	8.64281e-05
ENSG00000146776	ATXN7L1	-0.558938	8.25338e-05	0.00230271
ENSG00000151702	FLI1	-0.559157	0.00509452	0.0419205
ENSG00000168995	SIGLEC7	-0.559794	0.00905287	0.0621533
ENSG00000148400	NOTCH1	-0.559989	0.000585426	0.00925821
ENSG00000140988	RPS2	-0.561243	0.00165641	0.0195043
ENSG00000111252	SH2B3	-0.561401	0.00279701	0.0279085
ENSG00000275023	MLLT6	-0.561657	0.0147649	0.0862337
ENSG00000105298	CACTIN	-0.563325	1.74347e-05	0.000743864
ENSG00000108819	PPP1R9B	-0.563708	1.52616e-05	0.00067526
ENSG00000158062	UBXN11	-0.563805	0.000474025	0.00808982
ENSG00000204673	AKT1S1	-0.564119	2.40252e-06	0.000168832
ENSG00000100368	CSF2RB	-0.565453	0.00991787	0.0658902
ENSG00000167528	ZNF641	-0.566351	0.0113547	0.0718401
ENSG00000274712	AC005332.5	-0.566399	0.00203793	0.0224303
ENSG00000124766	SOX4	-0.566505	0.00777809	0.0561604
ENSG00000100354	TNRC6B	-0.566817	0.00166227	0.0195559
ENSG00000051128	HOMER3	-0.567198	0.000457746	0.00788999
ENSG00000136573	BLK	-0.568394	0.0185802	0.0996176
ENSG00000169220	RGS14	-0.5686	0.00645152	0.0492331
ENSG00000260793	AC003102.1	-0.568772	0.00398915	0.0355159
ENSG00000172534	HCFC1	-0.56878	5.27579e-05	0.00162363
ENSG00000198824	CHAMP1	-0.569257	0.00642891	0.0491748
ENSG00000105556	MIER2	-0.569692	0.000785336	0.0114287
ENSG00000143368	SF3B4	-0.569709	1.30788e-06	0.000104798
ENSG00000124782	RREB1	-0.571071	0.0029011	0.0286426
ENSG00000161202	DVL3	-0.571076	1.56572e-06	0.000121746
ENSG00000160007	ARHGAP35	-0.57121	0.000482954	0.00822086
ENSG00000142694	EVA1B	-0.57122	0.00127558	0.01629
ENSG00000198727	MT-CYB	-0.571546	2.22663e-05	0.000871429
ENSG00000072401	UBE2D1	-0.572068	0.00102741	0.014012
ENSG00000164086	DUSP7	-0.57243	0.00269463	0.0273016
ENSG00000162129	CLPB	-0.572949	0.0141409	0.083705
ENSG00000089486	CDIP1	-0.572983	0.00335315	0.0315704
ENSG00000155744	FAM126B	-0.573438	0.00693586	0.0520229
ENSG00000124831	LRRFIP1	-0.574397	0.000258515	0.00523444
ENSG00000198804	MT-CO1	-0.57453	4.30262e-07	4.28338e-05
ENSG00000162734	PEA15	-0.574795	0.00447459	0.0384318
ENSG00000238227	TMEM250	-0.575123	0.0136125	0.0813098
ENSG00000183495	EP400	-0.575231	1.68627e-06	0.000129587
ENSG00000179943	FIZ1	-0.576293	0.00652365	0.049697
ENSG00000261455	LINC01003	-0.57919	0.0023673	0.0247484
ENSG00000132003	ZSWIM4	-0.57957	0.000559981	0.00893048
ENSG00000203485	INF2	-0.580119	0.00182765	0.0208663
ENSG00000167685	ZNF444	-0.581106	0.000335064	0.00628114
ENSG00000124104	SNX21	-0.581819	0.0153222	0.0883886
ENSG00000169413	RNASE6	-0.582694	0.000160015	0.00369742
ENSG00000126351	THRA	-0.583504	0.000313473	0.00600457
ENSG00000266173	STRADA	-0.583574	0.00162738	0.0192488
ENSG00000184922	FMNL1	-0.5836	2.48537e-05	0.000952194
ENSG00000090061	CCNK	-0.584049	0.0024272	0.0251743
ENSG00000066827	ZFAT	-0.584552	0.00219053	0.023537
ENSG00000140632	GLYR1	-0.58545	9.89738e-05	0.0026275
ENSG00000103145	HCFC1R1	-0.585497	0.000224973	0.00477507
ENSG00000048828	FAM120A	-0.586867	4.98485e-05	0.00157089
ENSG00000146094	DOK3	-0.587272	0.000276192	0.00549549
ENSG00000100106	TRIOBP	-0.587283	0.000104607	0.00273833
ENSG00000171045	TSNARE1	-0.588112	0.000649256	0.00994391
ENSG00000121940	CLCC1	-0.588478	0.016073	0.0913492
ENSG00000136720	HS6ST1	-0.58992	0.011333	0.0717377
ENSG00000172292	CERS6	-0.590244	0.00144768	0.0178127
ENSG00000130402	ACTN4	-0.591971	0.000116746	0.00293339
ENSG00000172366	MCRIP2	-0.592672	0.0185525	0.0995697
ENSG00000183864	TOB2	-0.593217	0.000597055	0.00936265
ENSG00000072062	PRKACA	-0.595176	4.47949e-06	0.000263969
ENSG00000026025	VIM	-0.595199	6.10868e-07	5.65311e-05
ENSG00000058453	CROCC	-0.596005	0.000363997	0.00667125
ENSG00000186111	PIP5K1C	-0.596157	5.47499e-05	0.00167318
ENSG00000158545	ZC3H18	-0.597397	3.53068e-07	3.68227e-05
ENSG00000049089	COL9A2	-0.597417	0.00135453	0.0169688
ENSG00000038219	BOD1L1	-0.597535	0.00786849	0.0566264
ENSG00000196338	NLGN3	-0.598082	0.00458447	0.0391106
ENSG00000152518	ZFP36L2	-0.598731	0.000581472	0.00921727
ENSG00000126461	SCAF1	-0.599182	3.0589e-06	0.000198387
ENSG00000072501	SMC1A	-0.59922	0.00572453	0.0454538
ENSG00000196535	MYO18A	-0.599292	0.000350332	0.00648411
ENSG00000173442	EHBP1L1	-0.599954	5.35587e-06	0.000304265
ENSG00000080802	CNOT4	-0.600633	7.45351e-05	0.00213391
ENSG00000142599	RERE	-0.601794	7.07773e-05	0.00205771
ENSG00000138468	SENP7	-0.602011	0.00104561	0.0141799
ENSG00000196247	ZNF107	-0.602126	0.00717473	0.0532673
ENSG00000239697	TNFSF12	-0.603059	3.13198e-06	0.000199793
ENSG00000130856	ZNF236	-0.603676	0.0134099	0.0804313
ENSG00000122986	HVCN1	-0.604554	0.00384344	0.0346886
ENSG00000105323	HNRNPUL1	-0.60501	3.05782e-06	0.000198387
ENSG00000164221	CCDC112	-0.605553	0.00323988	0.0309201
ENSG00000048991	R3HDM1	-0.60578	0.000621789	0.00963553
ENSG00000118263	KLF7	-0.606824	0.000704807	0.0105609
ENSG00000104774	MAN2B1	-0.607303	0.000323823	0.0061153
ENSG00000012779	ALOX5	-0.607312	0.000495562	0.00832759
ENSG00000140548	ZNF710	-0.607707	0.000686301	0.0103189
ENSG00000088247	KHSRP	-0.607871	3.04802e-07	3.23016e-05
ENSG00000085644	ZNF213	-0.60859	0.00110596	0.014736
ENSG00000137166	FOXP4	-0.609027	0.00522364	0.0427422
ENSG00000181029	TRAPPC5	-0.609437	0.0136481	0.0814115
ENSG00000085185	BCORL1	-0.609875	4.00361e-05	0.00134713
ENSG00000141447	OSBPL1A	-0.610776	0.00114751	0.0151705
ENSG00000153443	UBALD1	-0.610815	6.21258e-06	0.000333815
ENSG00000163453	IGFBP7	-0.610889	0.00307019	0.0298413
ENSG00000132466	ANKRD17	-0.611546	0.000539138	0.00875791
ENSG00000178199	ZC3H12D	-0.612405	0.00250946	0.0258597
ENSG00000160293	VAV2	-0.613776	0.00559683	0.0447644
ENSG00000099364	FBXL19	-0.614413	0.000929101	0.0129748
ENSG00000136305	CIDEB	-0.61495	4.62293e-05	0.00148412
ENSG00000198646	NCOA6	-0.615292	5.90427e-05	0.00178363
ENSG00000006534	ALDH3B1	-0.616199	6.2538e-05	0.0018642
ENSG00000124942	AHNAK	-0.616639	0.000271673	0.00544852
ENSG00000101846	STS	-0.618058	0.00184296	0.0210046
ENSG00000077454	LRCH4	-0.618923	0.000241866	0.00502906
ENSG00000105516	DBP	-0.619216	0.000585463	0.00925821
ENSG00000168890	TMEM150A	-0.619647	0.00142805	0.0176041
ENSG00000214022	REPIN1	-0.61984	1.36217e-07	1.64223e-05
ENSG00000185340	GAS2L1	-0.620364	0.00174038	0.020097
ENSG00000095015	MAP3K1	-0.620932	0.000134776	0.00326168
ENSG00000136826	KLF4	-0.62097	0.00177303	0.0204023
ENSG00000182287	AP1S2	-0.621259	0.0012285	0.0159051
ENSG00000160256	FAM207A	-0.621298	0.000863547	0.0122415
ENSG00000070047	PHRF1	-0.621539	0.00385666	0.0347126
ENSG00000100364	KIAA0930	-0.621685	0.00495553	0.0411895
ENSG00000167182	SP2	-0.622262	1.10724e-05	0.000519652
ENSG00000183020	AP2A2	-0.6236	9.32373e-05	0.00251878
ENSG00000170837	GPR27	-0.623813	0.0152279	0.0880766
ENSG00000181409	AATK	-0.624583	0.00763717	0.0556011
ENSG00000104880	ARHGEF18	-0.625367	0.0019743	0.0219867
ENSG00000174516	PELI3	-0.625882	0.00867709	0.0605553
ENSG00000156304	SCAF4	-0.626031	1.62193e-05	0.000705755
ENSG00000119408	NEK6	-0.626219	0.000455247	0.00787159
ENSG00000167613	LAIR1	-0.626389	0.0088466	0.0612012
ENSG00000167978	SRRM2	-0.626582	7.65023e-06	0.000392702
ENSG00000175115	PACS1	-0.627545	2.62086e-05	0.00100118
ENSG00000130522	JUND	-0.628069	0.00911899	0.0622831
ENSG00000168488	ATXN2L	-0.629016	5.96331e-06	0.000329166
ENSG00000167566	NCKAP5L	-0.629223	0.000518373	0.00856849
ENSG00000099624	ATP5F1D	-0.630715	0.000391059	0.00701042
ENSG00000125968	ID1	-0.630855	0.0140066	0.0830597
ENSG00000102908	NFAT5	-0.631446	0.0047169	0.0397593
ENSG00000068724	TTC7A	-0.632423	0.000385488	0.00695837
ENSG00000008516	MMP25	-0.632729	0.00955524	0.0643595
ENSG00000173327	MAP3K11	-0.633798	9.28423e-07	7.93069e-05
ENSG00000149418	ST14	-0.634784	0.00273406	0.0275524
ENSG00000100599	RIN3	-0.635143	5.96233e-07	5.5965e-05
ENSG00000188827	SLX4	-0.635511	0.000488958	0.00826949
ENSG00000008853	RHOBTB2	-0.635527	0.00405175	0.0357952
ENSG00000153317	ASAP1	-0.637534	0.000111701	0.00285793
ENSG00000177732	SOX12	-0.638509	0.000139042	0.0033403
ENSG00000175048	ZDHHC14	-0.639647	0.0161053	0.0914036
ENSG00000196663	TECPR2	-0.639865	0.00389357	0.0349968
ENSG00000138172	CALHM2	-0.640249	0.0106154	0.0687855
ENSG00000075568	TMEM131	-0.641332	0.000385088	0.00695837
ENSG00000100243	CYB5R3	-0.642036	4.1235e-06	0.000248564
ENSG00000151065	DCP1B	-0.64234	0.00226154	0.024064
ENSG00000179104	TMTC2	-0.644271	0.00155977	0.0187015
ENSG00000090447	TFAP4	-0.645785	0.00705677	0.0526434
ENSG00000159842	ABR	-0.646411	0.00403441	0.0357469
ENSG00000113749	HRH2	-0.647408	0.00415982	0.0364914
ENSG00000120318	ARAP3	-0.647609	0.00304021	0.0297037
ENSG00000139793	MBNL2	-0.648264	0.00941193	0.0636881
ENSG00000106012	IQCE	-0.648307	0.000112569	0.00287237
ENSG00000198763	MT-ND2	-0.648854	8.85855e-05	0.00242921
ENSG00000134250	NOTCH2	-0.649274	0.000460427	0.00791947
ENSG00000099139	PCSK5	-0.649524	0.0079006	0.0567643
ENSG00000146592	CREB5	-0.650266	0.00423052	0.0369636
ENSG00000015285	WAS	-0.650635	4.54572e-05	0.00147307
ENSG00000048052	HDAC9	-0.651784	0.00156163	0.0187068
ENSG00000184384	MAML2	-0.652269	0.0026997	0.0273108
ENSG00000235437	LINC01278	-0.65324	0.000282704	0.00555309
ENSG00000132694	ARHGEF11	-0.653834	2.22232e-05	0.000871429
ENSG00000110400	NECTIN1	-0.655895	0.000716953	0.0106667
ENSG00000246922	UBAP1L	-0.656487	0.00126046	0.016144
ENSG00000105722	ERF	-0.657185	0.00791738	0.0568227
ENSG00000117713	ARID1A	-0.660647	1.04404e-05	0.000498897
ENSG00000011451	WIZ	-0.660864	4.03255e-07	4.10789e-05
ENSG00000153885	KCTD15	-0.662194	0.00551915	0.0443862
ENSG00000196209	SIRPB2	-0.662329	0.00268812	0.0272566
ENSG00000060138	YBX3	-0.663013	0.000644514	0.00988791
ENSG00000148411	NACC2	-0.663133	1.20131e-06	9.86647e-05
ENSG00000204842	ATXN2	-0.66333	4.12686e-05	0.00137642
ENSG00000114812	VIPR1	-0.663385	6.55207e-05	0.00192619
ENSG00000091073	DTX2	-0.663707	0.000644847	0.00988791
ENSG00000182487	NCF1B	-0.663959	0.000536723	0.00873988
ENSG00000244627	Z98749.2	-0.66402	0.00695471	0.0521153
ENSG00000178996	SNX18	-0.665726	0.0037099	0.033883
ENSG00000174791	RIN1	-0.666072	0.00235106	0.0246767
ENSG00000198899	MT-ATP6	-0.66696	2.91188e-05	0.00106885
ENSG00000143970	ASXL2	-0.667091	0.010657	0.0689867
ENSG00000104974	LILRA1	-0.667531	0.0145876	0.085388
ENSG00000103254	FAM173A	-0.667744	0.00657324	0.049958
ENSG00000076356	PLXNA2	-0.669355	0.00208679	0.0227761
ENSG00000171067	C11orf24	-0.669896	0.000191465	0.00424291
ENSG00000178074	C2orf69	-0.670852	0.00830559	0.0589158
ENSG00000143434	SEMA6C	-0.672168	0.0184036	0.0990746
ENSG00000156860	FBRS	-0.672864	0.000224129	0.00476582
ENSG00000104897	SF3A2	-0.673399	4.39925e-07	4.34666e-05
ENSG00000103042	SLC38A7	-0.673598	0.00980314	0.0654379
ENSG00000266714	MYO15B	-0.6739	5.89175e-05	0.00178363
ENSG00000113916	BCL6	-0.674134	0.000520246	0.00858863
ENSG00000128016	ZFP36	-0.674871	0.000279446	0.00550555
ENSG00000116641	DOCK7	-0.675037	0.0109351	0.0700636
ENSG00000085871	MGST2	-0.67567	0.00589278	0.0464529
ENSG00000085265	FCN1	-0.677197	0.00232849	0.0244985
ENSG00000125534	PPDPF	-0.678892	0.000232062	0.00487034
ENSG00000176788	BASP1	-0.679393	0.00409111	0.0360572
ENSG00000130396	AFDN	-0.680717	0.00499862	0.0413645
ENSG00000173581	CCDC106	-0.681049	0.00155066	0.0186093
ENSG00000136205	TNS3	-0.681309	0.00982273	0.0654566
ENSG00000229124	VIM-AS1	-0.682928	1.04547e-07	1.3637e-05
ENSG00000130749	ZC3H4	-0.68426	0.000128273	0.0031426
ENSG00000124813	RUNX2	-0.684832	0.00172744	0.0199946
ENSG00000174004	NRROS	-0.685452	0.0010011	0.0137466
ENSG00000019991	HGF	-0.686009	0.00634695	0.0488035
ENSG00000179115	FARSA	-0.688002	0.0120288	0.0749862
ENSG00000165102	HGSNAT	-0.68849	4.48931e-07	4.40254e-05
ENSG00000128815	WDFY4	-0.689756	0.00011631	0.00292802
ENSG00000155034	FBXL18	-0.690213	0.0148026	0.0863245
ENSG00000146083	RNF44	-0.690674	1.93696e-06	0.000143806
ENSG00000133246	PRAM1	-0.6907	1.52572e-05	0.00067526
ENSG00000008441	NFIX	-0.690785	0.00027685	0.0054956
ENSG00000170684	ZNF296	-0.691292	1.88326e-05	0.000783163
ENSG00000214106	PAXIP1-AS2	-0.69316	0.0126298	0.0775915
ENSG00000196628	TCF4	-0.693835	0.0023493	0.0246767
ENSG00000132522	GPS2	-0.693889	4.46438e-05	0.00146105
ENSG00000167522	ANKRD11	-0.693901	2.91149e-07	3.11056e-05
ENSG00000163803	PLB1	-0.694389	0.00112896	0.0149855
ENSG00000133816	MICAL2	-0.6959	0.00106701	0.0143664
ENSG00000107902	LHPP	-0.696131	7.04566e-08	1.01744e-05
ENSG00000106624	AEBP1	-0.696148	0.0177845	0.0974952
ENSG00000198734	F5	-0.696269	0.000803821	0.0116333
ENSG00000129450	SIGLEC9	-0.70092	0.00148889	0.018133
ENSG00000126368	NR1D1	-0.701948	0.0010042	0.0137747
ENSG00000141933	TPGS1	-0.702051	0.000388951	0.00698955
ENSG00000005483	KMT2E	-0.70288	0.000316406	0.00604344
ENSG00000052795	FNIP2	-0.702985	0.00416731	0.0365085
ENSG00000139718	SETD1B	-0.704247	8.22695e-06	0.000415809
ENSG00000171634	BPTF	-0.705565	1.32691e-07	1.61658e-05
ENSG00000167996	FTH1	-0.707236	0.000475103	0.00809769
ENSG00000146192	FGD2	-0.707737	0.00819744	0.0583845
ENSG00000132024	CC2D1A	-0.708013	3.37256e-05	0.00118183
ENSG00000140750	ARHGAP17	-0.708576	3.15807e-05	0.00112772
ENSG00000163702	IL17RC	-0.709745	0.0144179	0.0846854
ENSG00000132005	RFX1	-0.710616	1.95247e-06	0.000144143
ENSG00000087903	RFX2	-0.712126	0.00131644	0.0166228
ENSG00000105383	CD33	-0.714499	0.000226227	0.0047795
ENSG00000142733	MAP3K6	-0.715717	0.0015037	0.0182121
ENSG00000151151	IPMK	-0.716159	0.000940018	0.0130856
ENSG00000229344	MTCO2P12	-0.716447	0.00130361	0.0165503
ENSG00000133226	SRRM1	-0.716619	3.8419e-05	0.0013012
[truncated: 11,142 more rows]

## Sheet: Baseline & Mo1 PCR+
ENSGID	HGNC	log2FC	PValue	FDR
ENSG00000233306	TRGV2	4.10243	1.27947e-06	0.000101286
ENSG00000171246	NPTX1	3.23266	6.77801e-05	0.00223233
ENSG00000244649	LINC02086	2.96104	0.00614162	0.0553167
ENSG00000256590	TRDV3	2.69088	0.000146363	0.00403447
ENSG00000105697	HAMP	2.68086	0.00109924	0.0176348
ENSG00000204866	IGFL2	2.66529	0.000984498	0.0162529
ENSG00000275302	CCL4	2.64979	0.00555989	0.0517494
ENSG00000143228	NUF2	2.62921	0.000549045	0.0106582
ENSG00000132561	MATN2	2.61763	0.000561772	0.0108562
ENSG00000218980	FTH1P15	2.4158	6.45318e-09	1.21145e-06
ENSG00000254126	CD8B2	2.38377	0.00254924	0.0312787
ENSG00000100302	RASD2	2.37089	0.0109905	0.0808658
ENSG00000228278	ORM2	2.37002	0.000573943	0.0110228
ENSG00000196172	ZNF681	2.23671	0.0100183	0.0760984
ENSG00000111537	IFNG	2.23293	0.000180352	0.00476862
ENSG00000162543	UBXN10	2.22762	0.00145799	0.0215032
ENSG00000243199	AC115223.1	2.22037	6.80452e-06	0.000377292
ENSG00000241657	TRBV11-2	2.2022	0.00762375	0.0638519
ENSG00000126787	DLGAP5	2.18275	0.0143472	0.0966852
ENSG00000213934	HBG1	2.15647	0.00922265	0.0724849
ENSG00000275527	AC100835.2	2.13737	0.00183684	0.0253095
ENSG00000154269	ENPP3	2.13195	0.0010977	0.0176343
ENSG00000080493	SLC4A4	2.11934	0.00619777	0.0556317
ENSG00000256128	LINC00944	2.10872	0.000537623	0.0105289
ENSG00000196169	KIF19	2.08651	0.000402126	0.00870567
ENSG00000264577	AC010761.1	2.0757	1.48147e-07	1.63596e-05
ENSG00000211782	TRAV8-1	2.05877	0.0107978	0.0800307
ENSG00000149328	GLB1L2	1.98041	0.00480983	0.0471687
ENSG00000147231	CXorf57	1.96373	0.0046017	0.0459157
ENSG00000184515	BEX5	1.95981	0.0141801	0.0960025
ENSG00000266709	AC005224.4	1.93783	0.00971864	0.0747295
ENSG00000211829	TRDC	1.92111	1.92519e-08	3.04806e-06
ENSG00000274104	AC020910.4	1.89507	0.000781855	0.0136265
ENSG00000255135	AP002360.1	1.86971	0.00412501	0.0430212
ENSG00000150687	PRSS23	1.85105	3.75877e-06	0.00024697
ENSG00000256393	RPL41P5	1.84526	4.97921e-07	4.77604e-05
ENSG00000112378	PERP	1.84084	0.00240275	0.0301571
ENSG00000241106	HLA-DOB	1.83901	0.003017	0.0349925
ENSG00000170962	PDGFD	1.83618	0.00282425	0.0336437
ENSG00000266088	AC004585.1	1.74245	0.00299916	0.0349138
ENSG00000151575	TEX9	1.72806	0.0120396	0.0858865
ENSG00000169224	GCSAML	1.71937	0.0031885	0.0361424
ENSG00000100162	CENPM	1.71581	0.00576415	0.0530988
ENSG00000211724	TRBV6-6	1.66563	0.0124947	0.0881325
ENSG00000172927	MYEOV	1.6529	0.00281919	0.0336437
ENSG00000143184	XCL1	1.65069	0.00394934	0.0418377
ENSG00000197050	ZNF420	1.60654	0.00805882	0.0663956
ENSG00000111728	ST8SIA1	1.60616	0.00226861	0.0289716
ENSG00000198756	COLGALT2	1.59943	0.00525232	0.0499788
ENSG00000235531	MSC-AS1	1.58857	0.00885899	0.0707741
ENSG00000268713	AC005261.3	1.58711	4.21388e-05	0.00152128
ENSG00000071539	TRIP13	1.56771	0.0104038	0.0783927
ENSG00000145649	GZMA	1.56722	9.30513e-07	7.83837e-05
ENSG00000105708	ZNF14	1.55368	1.22886e-08	2.15312e-06
ENSG00000013392	RWDD2A	1.54775	0.00599437	0.0544381
ENSG00000211786	TRAV8-2	1.54238	0.0122515	0.0870723
ENSG00000164683	HEY1	1.53798	0.00951732	0.0740919
ENSG00000095932	SMIM24	1.53078	0.0150136	0.0996433
ENSG00000203760	CENPW	1.52099	0.00425218	0.0436205
ENSG00000211698	TRGV4	1.51023	0.0117859	0.0849048
ENSG00000231365	AL359915.2	1.49642	0.00648368	0.0572209
ENSG00000196139	AKR1C3	1.49306	0.00216936	0.0280863
ENSG00000189164	ZNF527	1.48429	0.00134621	0.0205464
ENSG00000131016	AKAP12	1.48054	0.00965002	0.0744325
ENSG00000171476	HOPX	1.46192	0.000870144	0.0147733
ENSG00000211777	TRAV3	1.4531	0.000306841	0.00720035
ENSG00000197057	DTHD1	1.42824	0.00222452	0.0286032
ENSG00000111796	KLRB1	1.41534	0.000152828	0.0041494
ENSG00000270605	AL353622.1	1.40411	0.00103162	0.0169035
ENSG00000005469	CROT	1.4018	0.0123664	0.0875102
ENSG00000115526	CHST10	1.38992	0.00210451	0.0277127
ENSG00000147138	GPR174	1.38508	0.00635882	0.0566517
ENSG00000139187	KLRG1	1.38416	4.60566e-05	0.00164019
ENSG00000256152	AC027290.1	1.37563	0.0124497	0.0879999
ENSG00000197077	KIAA1671	1.37164	0.0042647	0.043654
ENSG00000110318	CEP126	1.36831	0.00813191	0.0668719
ENSG00000223478	AL441992.1	1.35268	0.000227319	0.00565758
ENSG00000168152	THAP9	1.34681	0.00300558	0.0349525
ENSG00000171617	ENC1	1.31853	1.71131e-07	1.87403e-05
ENSG00000269176	AP001160.3	1.31509	0.00216572	0.0280708
ENSG00000213714	FAM209B	1.29965	0.0148385	0.0989812
ENSG00000100473	COCH	1.29379	0.0109717	0.0808176
ENSG00000254481	PTP4A2P2	1.29323	0.0112274	0.0822401
ENSG00000100450	GZMH	1.28654	0.000440539	0.00927745
ENSG00000069702	TGFBR3	1.28493	8.98137e-05	0.00279678
ENSG00000272282	LINC02084	1.24942	0.00313611	0.03593
ENSG00000083817	ZNF416	1.24632	0.00984634	0.0753148
ENSG00000235532	LINC00402	1.24627	0.00622928	0.0558003
ENSG00000154620	TMSB4Y	1.23529	0.00543831	0.0508646
ENSG00000163900	TMEM41A	1.23465	0.000337789	0.00771341
ENSG00000104154	SLC30A4	1.22907	0.0133457	0.0919644
ENSG00000075131	TIPIN	1.2286	0.00683431	0.0594296
ENSG00000139116	KIF21A	1.22465	0.00212472	0.027833
ENSG00000115523	GNLY	1.21972	0.000291479	0.006939
ENSG00000181036	FCRL6	1.21028	0.00154603	0.0224801
ENSG00000246526	LINC002481	1.20593	0.000804612	0.013986
ENSG00000231259	AC125232.1	1.20191	3.58996e-05	0.00135174
ENSG00000159885	ZNF222	1.1916	0.00407951	0.0427844
ENSG00000144354	CDCA7	1.19118	0.00737505	0.0624523
ENSG00000171928	TVP23B	1.18643	0.000770962	0.0135303
ENSG00000227191	TRGC2	1.182	0.000201778	0.00517714
ENSG00000154188	ANGPT1	1.17838	0.000671283	0.0123203
ENSG00000117281	CD160	1.17709	0.00702049	0.0604959
ENSG00000227615	AP001324.1	1.17702	0.00901893	0.0715687
ENSG00000116667	C1orf21	1.17622	0.000214724	0.00545782
ENSG00000162851	TFB2M	1.17529	0.000391422	0.00853013
ENSG00000178860	MSC	1.16926	0.0114467	0.0831226
ENSG00000150045	KLRF1	1.169	0.000297815	0.0070515
ENSG00000113088	GZMK	1.16389	0.00065167	0.0120614
ENSG00000163069	SGCB	1.16243	0.0104607	0.0785059
ENSG00000104490	NCALD	1.15209	0.00123739	0.0191977
ENSG00000170379	TCAF2	1.14682	0.0001048	0.00314425
ENSG00000278231	AL133342.1	1.14214	0.00247285	0.0307173
ENSG00000248593	DSTNP2	1.13847	0.00344532	0.0382278
ENSG00000146143	PRIM2	1.12531	0.00319316	0.0361424
ENSG00000176083	ZNF683	1.12323	0.00885955	0.0707741
ENSG00000180834	MAP6D1	1.12107	0.00286796	0.0340143
ENSG00000228409	CCT6P1	1.11689	0.0148004	0.0989279
ENSG00000236345	AL354719.2	1.1125	0.0029996	0.0349138
ENSG00000066379	ZNRD1	1.11131	0.00302724	0.0349925
ENSG00000188295	ZNF669	1.10152	0.00107806	0.0174889
ENSG00000133067	LGR6	1.09402	0.00757954	0.0635627
ENSG00000211788	TRAV13-1	1.08914	0.00940216	0.0735276
ENSG00000256667	KLRA1P	1.07298	0.0116465	0.0842045
ENSG00000196683	TOMM7	1.0681	1.89669e-08	3.03956e-06
ENSG00000151287	TEX30	1.06677	0.00337976	0.0376066
ENSG00000112312	GMNN	1.06372	0.0113352	0.0828087
ENSG00000137441	FGFBP2	1.05529	0.00585973	0.0537728
ENSG00000183172	SMDT1	1.05443	0.00163221	0.0232382
ENSG00000181847	TIGIT	1.05205	0.00162633	0.0231796
ENSG00000197540	GZMM	1.05204	0.00228394	0.0290864
ENSG00000132603	NIP7	1.05159	1.11224e-05	0.000545369
ENSG00000125841	NRSN2	1.04907	0.00682485	0.0594296
ENSG00000272182	AC135507.1	1.04716	0.00788419	0.0653254
ENSG00000205336	ADGRG1	1.0381	0.00378456	0.0405321
ENSG00000256039	LINC02446	1.03742	0.0104478	0.0784991
ENSG00000105374	NKG7	1.03618	0.000153315	0.00415404
ENSG00000180739	S1PR5	1.03373	0.00294564	0.0345232
ENSG00000179639	FCER1A	1.03299	8.01391e-05	0.00253761
ENSG00000164483	SAMD3	1.03299	0.00115171	0.0181471
ENSG00000155380	SLC16A1	1.0313	0.000258308	0.00631673
ENSG00000211772	TRBC2	1.03002	0.00102596	0.0168316
ENSG00000116106	EPHA4	1.02865	0.000483178	0.0098705
ENSG00000274383	AC103691.1	1.02295	0.0102825	0.0776563
ENSG00000258733	LINC02328	1.01977	0.00963087	0.0744325
ENSG00000008405	CRY1	1.01949	0.0046761	0.046353
ENSG00000196417	ZNF765	1.01615	0.000900694	0.0151296
ENSG00000112306	RPS12	1.01164	1.10244e-05	0.000542591
ENSG00000168785	TSPAN5	0.998872	0.00854301	0.0691279
ENSG00000232748	AC135050.1	0.993658	0.00837883	0.0683465
ENSG00000198131	ZNF544	0.992921	0.00660874	0.058013
ENSG00000090104	RGS1	0.989511	0.0112069	0.0821817
ENSG00000205542	TMSB4X	0.98442	6.42236e-12	2.63738e-09
ENSG00000108384	RAD51C	0.98215	0.00141161	0.0211591
ENSG00000171428	NAT1	0.980446	0.00897495	0.0713058
ENSG00000134539	KLRD1	0.979232	0.00135479	0.0206056
ENSG00000137760	ALKBH8	0.978155	0.0124597	0.0879999
ENSG00000163600	ICOS	0.960103	0.00539722	0.0506968
ENSG00000149646	CNBD2	0.958322	0.00656709	0.0578406
ENSG00000152969	JAKMIP1	0.956883	0.0052295	0.04987
ENSG00000164687	FABP5	0.951836	0.0147884	0.0988976
ENSG00000151881	TMEM267	0.949666	0.00698429	0.060263
ENSG00000123297	TSFM	0.94511	1.1999e-06	9.73322e-05
ENSG00000109475	RPL34	0.938098	6.27146e-08	8.07974e-06
ENSG00000027075	PRKCH	0.936361	0.00127907	0.0196818
ENSG00000138378	STAT4	0.933611	0.00110235	0.0176443
ENSG00000180543	TSPYL5	0.928291	0.00940544	0.0735276
ENSG00000205045	SLFN12L	0.923312	0.000592311	0.0112805
ENSG00000167286	CD3D	0.922936	0.00449129	0.0450535
ENSG00000167094	TTC16	0.92169	0.0138151	0.0941618
ENSG00000167325	RRM1	0.92053	0.00140525	0.0211058
ENSG00000134056	MRPS36	0.917992	0.00201012	0.0269816
ENSG00000137185	ZSCAN9	0.911636	0.0017478	0.0244079
ENSG00000136522	MRPL47	0.910074	2.95376e-06	0.000202235
ENSG00000198551	ZNF627	0.910009	9.53369e-05	0.00292715
ENSG00000198821	CD247	0.908875	0.00427014	0.043654
ENSG00000167842	MIS12	0.907977	0.0107612	0.0799858
ENSG00000105136	ZNF419	0.8997	0.00915255	0.0722799
ENSG00000221883	ARIH2OS	0.89284	0.00883436	0.0707741
ENSG00000064886	CHI3L2	0.886429	0.00847584	0.0689006
ENSG00000267364	AC022706.1	0.884762	0.00016708	0.00448081
ENSG00000107020	PLGRKT	0.88471	0.000174615	0.00465438
ENSG00000125962	ARMCX5	0.881321	0.00646436	0.0572209
ENSG00000075945	KIFAP3	0.880931	0.000177542	0.00470497
ENSG00000120158	RCL1	0.878941	0.000512145	0.0102397
ENSG00000271109	AC008555.5	0.870691	0.00548928	0.0512836
ENSG00000034533	ASTE1	0.869659	0.00995441	0.0757248
ENSG00000082458	DLG3	0.868891	0.00315321	0.036063
ENSG00000076248	UNG	0.868776	0.00720223	0.0616978
ENSG00000263731	AC145207.5	0.867986	0.0122967	0.087246
ENSG00000144182	LIPT1	0.865091	0.000308302	0.0072089
ENSG00000189350	TOGARAM2	0.863412	0.00367782	0.0397455
ENSG00000172171	TEFM	0.8629	0.00195336	0.0264903
ENSG00000178202	KDELC2	0.855533	0.00295193	0.0345232
ENSG00000152454	ZNF256	0.855101	0.00328677	0.0369158
ENSG00000182534	MXRA7	0.853382	0.00919914	0.0724301
ENSG00000168028	RPSA	0.853024	0.000197296	0.00510367
ENSG00000237753	AC079922.2	0.852719	0.0126855	0.0887698
ENSG00000115128	SF3B6	0.85185	3.76866e-08	5.26851e-06
ENSG00000007350	TKTL1	0.850107	0.00964336	0.0744325
ENSG00000253304	TMEM200B	0.845513	0.0058834	0.0539147
ENSG00000172116	CD8B	0.84506	0.0126862	0.0887698
ENSG00000258430	AL583722.2	0.842973	0.00891527	0.0710028
ENSG00000160791	CCR5	0.84246	0.00567871	0.0525667
ENSG00000134291	TMEM106C	0.83909	0.0131884	0.0913115
ENSG00000153563	CD8A	0.835552	0.00938556	0.0735016
ENSG00000136960	ENPP2	0.831041	0.0138944	0.0945062
ENSG00000197429	IPP	0.830578	0.00442278	0.0445703
ENSG00000170222	ADPRM	0.830342	0.00409452	0.0429051
ENSG00000168288	MMADHC	0.830022	1.11274e-07	1.27153e-05
ENSG00000171202	TMEM126A	0.829581	0.000118231	0.00342973
ENSG00000162639	HENMT1	0.829084	0.000138432	0.00387415
ENSG00000052802	MSMO1	0.825129	0.00433773	0.0439544
ENSG00000172172	MRPL13	0.823791	7.84268e-05	0.00250147
ENSG00000132406	TMEM128	0.821014	0.00150926	0.0220368
ENSG00000181218	HIST3H2A	0.820975	0.00183067	0.0252697
ENSG00000163564	PYHIN1	0.818741	0.0107883	0.080005
ENSG00000204392	LSM2	0.818409	0.00598879	0.0544251
ENSG00000085063	CD59	0.816226	0.00290305	0.0342686
ENSG00000198846	TOX	0.81398	0.00734311	0.0623358
ENSG00000135211	TMEM60	0.812458	0.0144942	0.0972276
ENSG00000150787	PTS	0.810034	0.00379422	0.0405694
ENSG00000198924	DCLRE1A	0.809582	0.0130269	0.090658
ENSG00000198937	CCDC167	0.809298	9.78085e-05	0.00297424
ENSG00000170855	TRIAP1	0.808126	1.79594e-05	0.000797311
ENSG00000171453	POLR1C	0.803792	0.00262821	0.0320885
ENSG00000198885	ITPRIPL1	0.800067	0.00777134	0.0647168
ENSG00000156787	TBC1D31	0.798142	0.00504116	0.0487102
ENSG00000088356	PDRG1	0.796214	0.000588128	0.0112171
ENSG00000010072	SPRTN	0.795578	0.00138384	0.0209024
ENSG00000242616	GNG10	0.793357	0.000243886	0.0060017
ENSG00000155304	HSPA13	0.792873	0.00160652	0.0230698
ENSG00000226950	DANCR	0.790288	0.00330903	0.0370392
ENSG00000262831	AC145207.3	0.786441	0.00161555	0.0231263
ENSG00000083123	BCKDHB	0.786029	0.00145062	0.0214669
ENSG00000267321	LINC02001	0.785705	0.00269986	0.0326596
ENSG00000075234	TTC38	0.781929	6.146e-06	0.000360556
ENSG00000235162	C12orf75	0.780489	0.0132084	0.0914016
ENSG00000115816	CEBPZ	0.780084	5.40709e-05	0.00186007
ENSG00000198556	ZNF789	0.779119	0.00752508	0.0632563
ENSG00000151093	OXSM	0.778397	0.0149818	0.0994826
ENSG00000100372	SLC25A17	0.773281	6.3385e-05	0.00211866
ENSG00000233483	AC008105.2	0.773194	0.00505567	0.0487786
ENSG00000170989	S1PR1	0.771718	0.00267179	0.0324491
ENSG00000169609	C15orf40	0.770854	0.000922566	0.0154046
ENSG00000256148	AP000763.2	0.769619	0.00024866	0.00610774
ENSG00000106355	LSM5	0.765985	4.84657e-06	0.000307675
ENSG00000078596	ITM2A	0.763509	0.00776347	0.0646923
ENSG00000124120	TTPAL	0.76251	0.00086668	0.0147479
ENSG00000189369	GSPT2	0.761931	0.002144	0.0279183
ENSG00000228502	EEF1A1P11	0.761882	0.01298	0.0905365
ENSG00000178935	ZNF552	0.759786	0.00248549	0.030784
ENSG00000168564	CDKN2AIP	0.759036	0.000424785	0.00901793
ENSG00000164902	PHAX	0.758045	0.00050426	0.0101168
ENSG00000189043	NDUFA4	0.755421	2.46164e-08	3.67595e-06
ENSG00000196646	ZNF136	0.754701	3.48419e-05	0.00131568
ENSG00000169288	MRPL1	0.752056	0.00190019	0.0259838
ENSG00000088179	PTPN4	0.750504	0.00659324	0.0579399
ENSG00000167447	SMG8	0.748537	1.26416e-05	0.000604085
ENSG00000095794	CREM	0.747938	0.00593101	0.0542754
ENSG00000166971	AKTIP	0.746634	0.00316116	0.036069
ENSG00000176896	TCEANC	0.746036	0.00262079	0.032037
ENSG00000144867	SRPRB	0.743457	0.000233035	0.00578887
ENSG00000182004	SNRPE	0.73943	0.000158147	0.00427614
ENSG00000115446	UNC50	0.739409	5.62702e-06	0.000345536
ENSG00000245910	SNHG6	0.739028	5.18653e-05	0.00179832
ENSG00000196655	TRAPPC4	0.737456	1.20913e-05	0.000582021
ENSG00000223891	OSER1-AS1	0.736395	0.007558	0.0634225
ENSG00000124688	MAD2L1BP	0.730534	0.00171784	0.0241596
ENSG00000172893	DHCR7	0.730057	0.0137199	0.0936591
ENSG00000101474	APMAP	0.729766	0.00731927	0.0622138
ENSG00000151611	MMAA	0.72832	0.00639268	0.0567994
ENSG00000164117	FBXO8	0.728048	0.00492359	0.0478829
ENSG00000204387	C6orf48	0.725131	0.00162052	0.023147
ENSG00000011638	TMEM159	0.719564	6.49304e-05	0.00214623
ENSG00000123444	KBTBD4	0.716584	1.20482e-07	1.36487e-05
ENSG00000163918	RFC4	0.714684	0.0132857	0.0916264
ENSG00000232388	SMIM26	0.714219	0.00247313	0.0307173
ENSG00000008324	SS18L2	0.709446	2.12625e-05	0.000907177
ENSG00000263465	SRSF8	0.706828	0.000878023	0.0148201
ENSG00000095002	MSH2	0.706111	0.0113375	0.0828087
ENSG00000184162	NR2C2AP	0.705743	0.00194397	0.0263901
ENSG00000178974	FBXO34	0.70541	1.01867e-05	0.000505145
ENSG00000177432	NAP1L5	0.705261	0.0148763	0.0990323
ENSG00000156482	RPL30	0.703325	9.59396e-05	0.00293879
ENSG00000128789	PSMG2	0.70259	5.94765e-06	0.000355264
ENSG00000107362	ABHD17B	0.701303	7.15386e-05	0.0023176
ENSG00000213186	TRIM59	0.697353	0.00522263	0.04987
ENSG00000131174	COX7B	0.697169	7.28196e-07	6.33724e-05
ENSG00000110700	RPS13	0.696563	0.000115847	0.00338299
ENSG00000135241	PNPLA8	0.695441	0.0036168	0.0394754
ENSG00000256594	AC010186.2	0.694987	0.00210458	0.0277127
ENSG00000173915	ATP5MD	0.693849	3.67321e-06	0.000243786
ENSG00000106399	RPA3	0.693629	0.000132607	0.00374186
ENSG00000114395	CYB561D2	0.693612	1.05066e-05	0.00051905
ENSG00000110801	PSMD9	0.692654	0.00318882	0.0361424
ENSG00000090263	MRPS33	0.692324	4.19037e-05	0.00151877
ENSG00000247271	ZBED5-AS1	0.689452	0.00516113	0.0495057
ENSG00000137713	PPP2R1B	0.688718	0.00181528	0.0251365
ENSG00000253719	ATXN7L3B	0.687998	2.83465e-07	2.8654e-05
ENSG00000121966	CXCR4	0.686979	0.000392419	0.00853771
ENSG00000123240	OPTN	0.686568	0.00123457	0.0191767
ENSG00000118363	SPCS2	0.68563	8.75551e-05	0.00275016
ENSG00000185088	RPS27L	0.685296	5.1403e-06	0.00032166
ENSG00000076003	MCM6	0.684864	0.00594631	0.0543115
ENSG00000033170	FUT8	0.682664	0.0119153	0.0853292
ENSG00000198856	OSTC	0.682608	4.80937e-05	0.00169437
ENSG00000136810	TXN	0.681977	0.00141876	0.0212006
ENSG00000272047	GTF2H5	0.681453	0.00870677	0.0699471
ENSG00000134058	CDK7	0.681157	0.00364524	0.0396541
ENSG00000116171	SCP2	0.681079	1.4062e-05	0.000657611
ENSG00000147224	PRPS1	0.679915	3.00001e-05	0.00117681
ENSG00000162739	SLAMF6	0.677877	0.0134708	0.0925351
ENSG00000166997	CNPY4	0.677316	0.00622899	0.0558003
ENSG00000014641	MDH1	0.676642	3.36205e-08	4.90896e-06
ENSG00000118961	LDAH	0.676599	0.00768838	0.0642704
ENSG00000184983	NDUFA6	0.676588	0.00647048	0.0572209
ENSG00000026751	SLAMF7	0.675914	0.0062029	0.0556398
ENSG00000100387	RBX1	0.675812	3.87326e-07	3.7984e-05
ENSG00000228830	AL160408.2	0.675037	0.0120244	0.08583
ENSG00000117155	SSX2IP	0.673591	0.00289296	0.0342181
ENSG00000158985	CDC42SE2	0.673492	3.68174e-08	5.20333e-06
ENSG00000071073	MGAT4A	0.672318	6.16045e-05	0.00207575
ENSG00000128739	SNRPN	0.671088	0.00219424	0.0283525
ENSG00000196214	ZNF766	0.670473	0.000351553	0.00797391
ENSG00000132718	SYT11	0.668687	0.000586169	0.0112123
ENSG00000121417	ZNF211	0.667018	8.73261e-06	0.000457089
ENSG00000167077	MEI1	0.666378	3.39549e-05	0.00129334
ENSG00000189067	LITAF	0.664594	0.00192197	0.0261998
ENSG00000139620	KANSL2	0.663596	0.000495724	0.0100375
ENSG00000105372	RPS19	0.661584	0.00114689	0.0181149
ENSG00000144840	RABL3	0.660122	0.0109821	0.0808494
ENSG00000132646	PCNA	0.659598	0.00497223	0.0482264
ENSG00000147364	FBXO25	0.659069	0.00358549	0.0391987
ENSG00000127720	METTL25	0.6586	0.0106445	0.079432
ENSG00000057663	ATG5	0.658483	8.00863e-06	0.000429557
ENSG00000174173	TRMT10C	0.656698	0.0077355	0.064582
ENSG00000169490	TM2D2	0.656353	0.000199028	0.00513837
ENSG00000203875	SNHG5	0.655193	0.00316198	0.036069
ENSG00000145354	CISD2	0.654493	1.24542e-05	0.000597303
ENSG00000175581	MRPL48	0.654439	0.000287747	0.00688605
ENSG00000234608	MAPKAPK5-AS1	0.654404	4.26582e-05	0.00153581
ENSG00000177410	ZFAS1	0.653896	3.07762e-05	0.00119301
ENSG00000069509	FUNDC1	0.653457	0.0142078	0.0961405
ENSG00000184277	TM2D3	0.648474	0.000842133	0.0145019
ENSG00000137876	RSL24D1	0.646544	5.57781e-05	0.0019088
ENSG00000099219	ERMP1	0.645213	0.00302766	0.0349925
ENSG00000117143	UAP1	0.644103	0.00832501	0.0679545
ENSG00000100027	YPEL1	0.642199	0.0120035	0.0857737
ENSG00000143493	INTS7	0.641391	0.0105987	0.0792249
ENSG00000142937	RPS8	0.640704	0.00101172	0.0166812
ENSG00000172057	ORMDL3	0.640488	0.000876809	0.0148201
ENSG00000168826	ZBTB49	0.640413	0.000147471	0.00405423
ENSG00000109270	LAMTOR3	0.640007	0.00029049	0.00692801
ENSG00000119929	CUTC	0.639707	2.22488e-07	2.33897e-05
ENSG00000125868	DSTN	0.637825	5.93676e-06	0.000355264
ENSG00000230844	ZNF674-AS1	0.636752	0.00705934	0.0606716
ENSG00000117543	DPH5	0.636248	0.0130769	0.0908741
ENSG00000170881	RNF139	0.63485	0.000132492	0.00374186
ENSG00000204308	RNF5	0.634672	0.00575871	0.0530988
ENSG00000100575	TIMM9	0.634457	0.00209293	0.0276692
ENSG00000259291	ZNF710-AS1	0.634329	0.00913157	0.0722643
ENSG00000143119	CD53	0.634072	3.16315e-05	0.00121541
ENSG00000165264	NDUFB6	0.633888	0.00312177	0.0358594
ENSG00000110218	PANX1	0.633442	0.0010917	0.017581
ENSG00000155115	GTF3C6	0.633185	0.000226881	0.00565758
ENSG00000247774	PCED1B-AS1	0.631647	0.00320591	0.0362317
ENSG00000113812	ACTR8	0.628346	0.000467099	0.00963109
ENSG00000111716	LDHB	0.627707	0.00247543	0.0307173
ENSG00000100532	CGRRF1	0.627144	0.00980407	0.0751226
ENSG00000114023	FAM162A	0.626579	0.00199138	0.0268122
ENSG00000198755	RPL10A	0.625913	0.00750166	0.0631619
ENSG00000100814	CCNB1IP1	0.623549	0.00517369	0.0495536
ENSG00000144659	SLC25A38	0.62331	0.00533636	0.050305
ENSG00000143947	RPS27A	0.622847	0.000947301	0.0157377
ENSG00000113732	ATP6V0E1	0.620652	0.000194477	0.00504067
ENSG00000183605	SFXN4	0.620351	0.0132359	0.0914953
ENSG00000187653	TMSB4XP8	0.618735	0.00225423	0.0289003
ENSG00000100567	PSMA3	0.618042	3.20269e-05	0.00122345
ENSG00000071082	RPL31	0.617496	0.000484474	0.0098705
ENSG00000134262	AP4B1	0.617026	0.000285194	0.00685142
ENSG00000167985	SDHAF2	0.615541	0.00272939	0.0328752
ENSG00000184182	UBE2F	0.615333	0.000351942	0.00797391
ENSG00000141458	NPC1	0.612747	0.00141262	0.0211591
ENSG00000196549	MME	0.612502	0.0142995	0.0965127
ENSG00000157014	TATDN2	0.611714	5.46554e-06	0.000337196
ENSG00000234741	GAS5	0.610898	0.00815748	0.0669566
ENSG00000158769	F11R	0.610708	0.00127269	0.0196296
ENSG00000114126	TFDP2	0.610571	0.00598299	0.0544101
ENSG00000135452	TSPAN31	0.610178	0.00118607	0.0185992
ENSG00000100612	DHRS7	0.609353	0.000512723	0.0102397
ENSG00000171863	RPS7	0.60888	0.000760161	0.0134445
ENSG00000196072	BLOC1S2	0.606898	3.80155e-05	0.00140721
ENSG00000136048	DRAM1	0.606594	0.000530589	0.0104535
ENSG00000163743	RCHY1	0.605912	0.00158508	0.0229653
ENSG00000058729	RIOK2	0.605114	0.0118717	0.0851096
ENSG00000143727	ACP1	0.604923	0.00013246	0.00374186
ENSG00000164032	H2AFZ	0.604815	1.51606e-05	0.000694164
ENSG00000135362	PRR5L	0.60414	0.00055502	0.0107416
ENSG00000232533	AC093673.1	0.603727	0.00790304	0.0653767
ENSG00000092841	MYL6	0.603024	0.00038357	0.00844303
ENSG00000070950	RAD18	0.602755	0.0100567	0.0763462
ENSG00000145247	OCIAD2	0.602531	0.00959811	0.0743611
ENSG00000175348	TMEM9B	0.602088	1.25174e-08	2.16437e-06
ENSG00000146109	ABT1	0.601344	6.25932e-06	0.000364055
ENSG00000153130	SCOC	0.600102	0.00302031	0.0349925
ENSG00000136045	PWP1	0.598355	2.7563e-05	0.00110079
ENSG00000250182	EEF1A1P13	0.598043	0.00583417	0.0536132
ENSG00000065154	OAT	0.597116	0.00107593	0.0174769
ENSG00000135046	ANXA1	0.595319	0.000545268	0.0106311
ENSG00000162735	PEX19	0.595003	6.12108e-06	0.000360556
ENSG00000145241	CENPC	0.594979	0.00915114	0.0722799
ENSG00000074266	EED	0.594782	0.00207744	0.0275365
ENSG00000169612	FAM103A1	0.593328	0.00470473	0.0464499
ENSG00000163584	RPL22L1	0.592682	0.0040613	0.0426274
ENSG00000162385	MAGOH	0.592669	0.000333561	0.00767657
ENSG00000113456	RAD1	0.592596	0.0020952	0.0276713
ENSG00000143653	SCCPDH	0.592541	0.0017448	0.0243993
ENSG00000034713	GABARAPL2	0.59197	0.000503434	0.0101156
ENSG00000067334	DNTTIP2	0.591949	0.00118338	0.0185992
ENSG00000213762	ZNF134	0.591934	0.00358901	0.0392046
ENSG00000087053	MTMR2	0.591394	0.00347879	0.0383835
ENSG00000100632	ERH	0.590818	1.26491e-06	0.000101195
ENSG00000100316	RPL3	0.590767	0.00472981	0.0466275
ENSG00000147403	RPL10	0.590426	0.00376963	0.0404051
ENSG00000148834	GSTO1	0.589275	0.000277135	0.00668226
ENSG00000205981	DNAJC19	0.589259	0.000636867	0.0118527
ENSG00000067992	PDK3	0.58908	0.00417587	0.0432344
ENSG00000132664	POLR3F	0.587146	0.00164176	0.0233489
ENSG00000113558	SKP1	0.584521	6.66307e-06	0.000375791
ENSG00000169251	NMD3	0.582617	0.00402167	0.042279
ENSG00000164405	UQCRQ	0.582331	9.17514e-07	7.77874e-05
ENSG00000168904	LRRC28	0.582193	3.01889e-05	0.00117719
ENSG00000102144	PGK1	0.581578	2.42944e-05	0.00101673
ENSG00000223547	ZNF844	0.580746	0.00659601	0.0579399
ENSG00000171314	PGAM1	0.58018	7.01367e-05	0.00228701
ENSG00000125484	GTF3C4	0.579207	0.0115524	0.0836972
ENSG00000006831	ADIPOR2	0.579192	4.0876e-09	8.26387e-07
ENSG00000002919	SNX11	0.576907	1.87849e-05	0.000831154
ENSG00000058799	YIPF1	0.576323	2.61243e-05	0.0010656
ENSG00000182952	HMGN4	0.575414	3.70364e-05	0.00137874
ENSG00000101843	PSMD10	0.574798	3.47521e-05	0.00131568
ENSG00000169955	ZNF747	0.573548	0.00467747	0.046353
ENSG00000116954	RRAGC	0.573383	0.00462984	0.0461264
ENSG00000113811	SELENOK	0.573046	0.0052819	0.0501514
ENSG00000137154	RPS6	0.572315	0.00594567	0.0543115
ENSG00000164934	DCAF13	0.572236	0.00703407	0.0605351
ENSG00000176624	MEX3C	0.571351	0.0114554	0.0831226
ENSG00000177889	UBE2N	0.571055	7.64226e-07	6.56385e-05
ENSG00000159882	ZNF230	0.570939	0.00860428	0.0693674
ENSG00000186468	RPS23	0.57076	0.00241522	0.0302559
ENSG00000111906	HDDC2	0.569653	0.000431771	0.00912202
ENSG00000129562	DAD1	0.569008	6.4643e-06	0.000369336
ENSG00000101367	MAPRE1	0.567149	4.03984e-05	0.00147057
ENSG00000241553	ARPC4	0.56674	0.000201914	0.00517714
ENSG00000135845	PIGC	0.566476	8.07437e-06	0.000431322
ENSG00000123595	RAB9A	0.565351	0.000365698	0.00817286
ENSG00000137944	KYAT3	0.565024	6.50026e-05	0.00214623
ENSG00000082515	MRPL22	0.564428	0.00244389	0.0305277
ENSG00000204397	CARD16	0.563309	0.00350603	0.0385546
ENSG00000078668	VDAC3	0.56271	1.52785e-06	0.000118802
ENSG00000140030	GPR65	0.5622	0.00385183	0.0410519
ENSG00000196449	YRDC	0.561894	0.00586734	0.0538051
ENSG00000146386	ABRACL	0.560582	0.000337013	0.00771341
ENSG00000215717	TMEM167B	0.559483	0.000227311	0.00565758
ENSG00000182899	RPL35A	0.559121	0.0021588	0.0280323
ENSG00000141428	C18orf21	0.559007	0.00740343	0.0625247
ENSG00000082153	BZW1	0.557453	0.000724828	0.0130658
ENSG00000172809	RPL38	0.557415	0.00222223	0.0286016
ENSG00000116857	TMEM9	0.556903	0.00169533	0.0239552
ENSG00000168036	CTNNB1	0.555796	0.0013656	0.0206982
ENSG00000178988	MRFAP1L1	0.555529	0.00691786	0.0599259
ENSG00000204472	AIF1	0.554579	0.00171996	0.0241596
ENSG00000159348	CYB5R1	0.55439	0.000449602	0.00940692
ENSG00000116752	BCAS2	0.554078	0.00374587	0.040249
ENSG00000145592	RPL37	0.552847	0.00082372	0.0142615
ENSG00000164751	PEX2	0.552516	3.83e-05	0.00141376
ENSG00000119523	ALG2	0.552004	0.00369558	0.0398705
ENSG00000088832	FKBP1A	0.551582	0.00235324	0.0297631
ENSG00000085662	AKR1B1	0.551569	0.00959295	0.0743611
ENSG00000182165	TP53TG1	0.551562	0.00713695	0.0611786
ENSG00000257267	ZNF271P	0.550721	0.000624229	0.0117163
ENSG00000198898	CAPZA2	0.550546	0.000300082	0.00707967
ENSG00000170540	ARL6IP1	0.550498	9.68242e-05	0.00295213
ENSG00000140987	ZSCAN32	0.549654	0.00683837	0.0594296
ENSG00000198642	KLHL9	0.54964	0.00106702	0.0173713
ENSG00000143106	PSMA5	0.548484	6.78149e-06	0.000377292
ENSG00000165669	FAM204A	0.548481	1.02856e-06	8.5008e-05
ENSG00000169814	BTD	0.548454	0.00114642	0.0181149
ENSG00000197857	ZNF44	0.547593	0.000615804	0.0116436
ENSG00000135070	ISCA1	0.547218	0.00738535	0.0624523
ENSG00000198668	CALM1	0.546739	1.59447e-05	0.000717567
ENSG00000263072	ZNF213-AS1	0.546661	0.0101683	0.07706
ENSG00000196154	S100A4	0.545929	0.000334534	0.00768552
ENSG00000164305	CASP3	0.545133	0.00362403	0.0395215
ENSG00000196839	ADA	0.544955	0.00971508	0.0747295
ENSG00000147400	CETN2	0.544796	0.000360898	0.00810695
ENSG00000181163	NPM1	0.544554	0.00617718	0.0555346
ENSG00000120697	ALG5	0.544068	0.00143456	0.021339
ENSG00000170860	LSM3	0.543898	3.87207e-06	0.000251895
ENSG00000214113	LYRM4	0.543848	0.00158707	0.0229688
ENSG00000198841	KTI12	0.543364	0.00448001	0.045009
ENSG00000196204	RNF216P1	0.543077	0.000878539	0.0148201
ENSG00000101452	DHX35	0.542841	0.0146089	0.097897
ENSG00000259330	INAFM2	0.54161	0.0104667	0.0785061
ENSG00000103121	CMC2	0.540745	0.00839104	0.0684036
ENSG00000265401	AC093484.3	0.54048	0.00374327	0.040249
ENSG00000101574	METTL4	0.538509	0.00740232	0.0625247
ENSG00000085978	ATG16L1	0.537928	0.00363331	0.0395727
ENSG00000144741	SLC25A26	0.537607	0.00329812	0.03698
ENSG00000138663	COPS4	0.536915	0.000707349	0.0128565
ENSG00000196531	NACA	0.536345	5.75719e-05	0.00196507
ENSG00000131495	NDUFA2	0.533917	0.000130074	0.00369978
ENSG00000111229	ARPC3	0.533736	0.000219418	0.0055237
ENSG00000181061	HIGD1A	0.533642	0.00363475	0.0395727
ENSG00000173726	TOMM20	0.533548	0.000371111	0.00822896
ENSG00000137814	HAUS2	0.533134	0.00825919	0.0676123
ENSG00000254999	BRK1	0.532752	3.35888e-07	3.31873e-05
ENSG00000183291	SELENOF	0.532283	1.36658e-06	0.000106894
ENSG00000198522	GPN1	0.532028	0.00114873	0.0181218
ENSG00000119977	TCTN3	0.53116	0.0105083	0.0787733
ENSG00000137040	RANBP6	0.530925	0.0020048	0.0269653
ENSG00000213064	SFT2D2	0.529791	0.000657695	0.0121387
ENSG00000103978	TMEM87A	0.529684	7.92172e-05	0.00251448
ENSG00000090432	MUL1	0.529653	0.000929905	0.0154878
ENSG00000119801	YPEL5	0.528748	0.00557255	0.0517518
ENSG00000141552	ANAPC11	0.52863	6.41673e-05	0.00213474
ENSG00000176731	C8orf59	0.527156	0.000693639	0.0126599
ENSG00000070669	ASNS	0.526695	0.0143765	0.0966852
ENSG00000243927	MRPS6	0.526259	0.00895489	0.0711895
ENSG00000181610	MRPS23	0.526032	0.00109665	0.0176343
ENSG00000127184	COX7C	0.525969	0.000234676	0.00580769
ENSG00000122406	RPL5	0.525846	0.00815423	0.0669566
ENSG00000136247	ZDHHC4	0.525702	0.000743384	0.0132909
ENSG00000113851	CRBN	0.522843	6.07234e-05	0.00205661
ENSG00000129187	DCTD	0.522624	0.00129776	0.0198763
ENSG00000168556	ING2	0.522575	0.00840368	0.0684642
ENSG00000232119	MCTS1	0.52228	0.000375275	0.00828821
ENSG00000003509	NDUFAF7	0.520284	0.0118528	0.0850671
ENSG00000162852	CNST	0.51995	0.00246287	0.0306482
ENSG00000131373	HACL1	0.519394	0.00393307	0.0417146
ENSG00000137574	TGS1	0.518952	0.000928158	0.0154783
ENSG00000168237	GLYCTK	0.517696	0.00421509	0.0434095
ENSG00000181896	ZNF101	0.517292	0.00143922	0.0213463
ENSG00000257342	AC025165.2	0.516995	0.00852869	0.0690971
ENSG00000119231	SENP5	0.516463	0.00376264	0.0403631
ENSG00000167315	ACAA2	0.515135	0.000323001	0.00748598
ENSG00000119720	NRDE2	0.514926	0.0077849	0.0647887
ENSG00000065809	FAM107B	0.514588	0.00396986	0.0418683
ENSG00000204070	SYS1	0.513796	0.000217992	0.00550891
ENSG00000131779	PEX11B	0.513011	0.000649956	0.0120466
ENSG00000118680	MYL12B	0.512506	0.000497935	0.0100513
ENSG00000075914	EXOSC7	0.512011	0.00160026	0.0230328
ENSG00000117450	PRDX1	0.51175	0.0029529	0.0345232
ENSG00000117091	CD48	0.511681	4.62097e-05	0.00164119
ENSG00000204282	TNRC6C-AS1	0.509853	0.00606863	0.054885
ENSG00000169019	COMMD8	0.509826	0.00645835	0.0572209
ENSG00000171421	MRPL36	0.509611	0.0081995	0.0671756
ENSG00000100554	ATP6V1D	0.507954	0.00658873	0.0579399
ENSG00000155926	SLA	0.507953	0.0132897	0.0916264
ENSG00000215251	FASTKD5	0.507768	0.00480652	0.0471687
ENSG00000141699	RETREG3	0.507348	9.07578e-05	0.00281285
ENSG00000185917	SETD4	0.507184	0.00936749	0.0734038
ENSG00000185825	BCAP31	0.507113	2.10025e-05	0.000901942
ENSG00000138279	ANXA7	0.506612	9.44991e-06	0.000479464
ENSG00000131871	SELENOS	0.506609	0.00075807	0.0134256
ENSG00000090266	NDUFB2	0.506548	0.000144542	0.00400722
ENSG00000147419	CCDC25	0.506546	0.000656189	0.012128
ENSG00000196459	TRAPPC2	0.506356	0.008494	0.0689604
ENSG00000138175	ARL3	0.506126	0.00226748	0.0289716
ENSG00000115520	COQ10B	0.504676	0.0122947	0.087246
ENSG00000179562	GCC1	0.50424	0.000952433	0.015783
ENSG00000142168	SOD1	0.502912	0.000728425	0.0131126
ENSG00000186625	KATNA1	0.502082	0.00433825	0.0439544
ENSG00000106733	NMRK1	0.502043	0.0099433	0.0757248
ENSG00000136146	MED4	0.501776	0.000218856	0.00552014
ENSG00000134153	EMC7	0.501656	0.000388383	0.00849379
ENSG00000139624	CERS5	0.501327	0.000121234	0.00350138
ENSG00000101052	IFT52	0.500486	8.81904e-05	0.00275276
ENSG00000106524	ANKMY2	0.500373	0.00396924	0.0418683
ENSG00000186222	BLOC1S4	0.500157	0.00512946	0.0493233
ENSG00000129493	HEATR5A	0.499816	0.00442096	0.0445703
ENSG00000152443	ZNF776	0.499698	0.0108988	0.0805517
ENSG00000177981	ASB8	0.499291	0.000149483	0.0040839
ENSG00000145022	TCTA	0.499231	1.12749e-05	0.000548755
ENSG00000163479	SSR2	0.49882	1.00883e-06	8.39055e-05
ENSG00000243147	MRPL33	0.497414	0.00464265	0.0461491
ENSG00000143933	CALM2	0.496775	0.000720704	0.0130272
ENSG00000158987	RAPGEF6	0.496257	0.00427676	0.043654
ENSG00000102978	POLR2C	0.495474	2.20344e-05	0.000934047
ENSG00000038274	MAT2B	0.495047	0.0135384	0.0928058
ENSG00000156467	UQCRB	0.494958	0.000127722	0.00365663
ENSG00000154978	VOPP1	0.494761	5.96227e-05	0.00202455
ENSG00000140365	COMMD4	0.494652	0.00228424	0.0290864
ENSG00000131943	C19orf12	0.494267	0.00603944	0.054734
ENSG00000244045	TMEM199	0.494125	0.00180094	0.0250171
ENSG00000050426	LETMD1	0.494012	0.00274733	0.0330611
ENSG00000142867	BCL10	0.493982	0.0095132	0.0740919
ENSG00000144048	DUSP11	0.4939	0.000421652	0.00898534
ENSG00000168216	LMBRD1	0.493678	0.000330558	0.00762082
ENSG00000135974	C2orf49	0.493481	0.00248372	0.030784
ENSG00000164587	RPS14	0.493386	0.0128891	0.0900766
ENSG00000008282	SYPL1	0.492757	0.000523	0.0103818
ENSG00000175376	EIF1AD	0.491179	0.00366975	0.0397455
ENSG00000171135	JAGN1	0.490386	0.000139296	0.00388593
ENSG00000083099	LYRM2	0.490348	0.00357165	0.03908
ENSG00000166295	ANAPC16	0.489745	2.9548e-06	0.000202235
ENSG00000189077	TMEM120A	0.489034	0.00850132	0.0689604
ENSG00000178381	ZFAND2A	0.488165	0.00454409	0.0454789
ENSG00000137074	APTX	0.487967	0.00294735	0.0345232
ENSG00000122958	VPS26A	0.487689	0.0113491	0.0828087
ENSG00000124172	ATP5F1E	0.487665	0.000101329	0.00305406
ENSG00000136932	TRMO	0.487498	0.00819039	0.0671428
ENSG00000125037	EMC3	0.486051	0.00042059	0.00898534
ENSG00000136504	KAT7	0.48597	0.00286602	0.0340143
ENSG00000204264	PSMB8	0.485098	0.000566942	0.010924
ENSG00000116729	WLS	0.48507	0.0131166	0.0911024
ENSG00000140612	SEC11A	0.483469	4.57221e-06	0.000294526
ENSG00000083457	ITGAE	0.482853	0.0114006	0.0830003
ENSG00000116288	PARK7	0.482679	9.56582e-07	8.00665e-05
ENSG00000130038	CRACR2A	0.482437	0.00513089	0.0493233
ENSG00000174446	SNAPC5	0.482193	0.0132622	0.0915521
ENSG00000164091	WDR82	0.482128	1.33964e-05	0.000631815
ENSG00000145996	CDKAL1	0.481938	0.0073139	0.0622138
ENSG00000169252	ADRB2	0.480652	0.010885	0.0805125
ENSG00000130755	GMFG	0.480613	0.0117979	0.0849048
ENSG00000111653	ING4	0.480312	0.000363995	0.00816257
ENSG00000157379	DHRS1	0.47962	0.00478289	0.0470097
ENSG00000172428	COPS9	0.479465	0.00749359	0.0631619
ENSG00000126226	PCID2	0.479039	0.0120002	0.0857737
ENSG00000163634	THOC7	0.478302	7.44749e-05	0.00240461
ENSG00000134287	ARF3	0.477583	7.57248e-05	0.00242864
ENSG00000113194	FAF2	0.477161	0.00743574	0.0627573
ENSG00000115484	CCT4	0.476928	0.000110604	0.00327352
ENSG00000166946	CCNDBP1	0.476361	0.00239	0.0300545
ENSG00000112697	TMEM30A	0.476084	0.00384188	0.040979
ENSG00000102898	NUTF2	0.475807	0.000625891	0.0117163
ENSG00000078304	PPP2R5C	0.474769	9.92675e-06	0.000495998
ENSG00000197894	ADH5	0.474422	0.00075705	0.0134256
ENSG00000147684	NDUFB9	0.474223	0.00110041	0.0176348
ENSG00000157837	SPPL3	0.474183	3.98599e-05	0.001455
ENSG00000089009	RPL6	0.474126	0.00258006	0.0315979
ENSG00000173163	COMMD1	0.473172	0.00813929	0.0668908
ENSG00000061794	MRPS35	0.472383	0.00772678	0.0645503
ENSG00000106603	COA1	0.472218	5.07873e-05	0.00177028
ENSG00000117133	RPF1	0.472153	0.00516178	0.0495057
ENSG00000134759	ELP2	0.471462	0.00313339	0.03593
ENSG00000008988	RPS20	0.470959	0.0133794	0.0921484
ENSG00000167863	ATP5PD	0.470658	7.15311e-05	0.0023176
ENSG00000123737	EXOSC9	0.470252	0.00658355	0.0579399
ENSG00000188917	TRMT2B	0.470207	0.00729013	0.0621671
ENSG00000116209	TMEM59	0.469378	0.000640175	0.0118821
ENSG00000028839	TBPL1	0.469128	0.0033426	0.0373195
ENSG00000072736	NFATC3	0.468792	1.44442e-05	0.000666004
ENSG00000205629	LCMT1	0.468681	0.00026405	0.00643762
ENSG00000101608	MYL12A	0.467724	0.00159287	0.0229768
ENSG00000164040	PGRMC2	0.467511	0.0018248	0.0252418
ENSG00000100138	SNU13	0.46675	0.000633313	0.0118215
ENSG00000120688	WBP4	0.466688	0.00989878	0.0756279
ENSG00000115944	COX7A2L	0.466451	0.000353856	0.00799108
ENSG00000198818	SFT2D1	0.465664	0.00618416	0.0555476
ENSG00000163597	SNHG16	0.464775	0.0049394	0.0479739
ENSG00000005022	SLC25A5	0.464547	0.000701705	0.0127893
ENSG00000075142	SRI	0.464277	0.000407436	0.00877725
ENSG00000117335	CD46	0.464101	0.00992063	0.0757086
ENSG00000110955	ATP5F1B	0.464021	9.70111e-06	0.000488438
ENSG00000101343	CRNKL1	0.463664	0.0033136	0.0370588
ENSG00000075884	ARHGAP15	0.463192	0.00158974	0.0229768
ENSG00000143436	MRPL9	0.463162	0.0042968	0.0437629
ENSG00000144580	CNOT9	0.462796	0.00134192	0.0205048
ENSG00000131966	ACTR10	0.461765	0.000467593	0.00963109
ENSG00000204632	HLA-G	0.461432	0.0082631	0.0676123
ENSG00000164506	STXBP5	0.461183	0.00391847	0.0415934
ENSG00000112695	COX7A2	0.460651	0.000324548	0.0075086
ENSG00000107669	ATE1	0.460564	0.00816383	0.0669669
ENSG00000116473	RAP1A	0.460406	0.00272394	0.0328654
ENSG00000129083	COPB1	0.460235	0.000328283	0.00758166
ENSG00000177427	MIEF2	0.45994	0.00892988	0.0710337
ENSG00000112078	KCTD20	0.459831	2.89861e-05	0.00114731
ENSG00000125352	RNF113A	0.459434	0.000188986	0.0049275
ENSG00000092010	PSME1	0.459424	0.000623559	0.0117163
ENSG00000166598	HSP90B1	0.459271	0.000619664	0.0116829
ENSG00000196821	C6orf106	0.459127	6.49896e-06	0.000369709
ENSG00000092020	PPP2R3C	0.458907	0.00134938	0.020571
ENSG00000085274	MYNN	0.457684	0.0104346	0.0784447
ENSG00000103160	HSDL1	0.457128	0.00670439	0.0587349
ENSG00000163312	HELQ	0.457053	0.0093673	0.0734038
ENSG00000064115	TM7SF3	0.455943	0.00925144	0.0726244
ENSG00000091483	FH	0.45518	0.0104214	0.078435
ENSG00000213246	SUPT4H1	0.454827	0.0054264	0.0508619
ENSG00000100410	PHF5A	0.454128	0.0016081	0.0230698
ENSG00000168807	SNTB2	0.453729	0.00615235	0.0553754
ENSG00000090487	SPG21	0.453194	0.000845362	0.0145214
ENSG00000189241	TSPYL1	0.452913	0.00252304	0.0311317
ENSG00000168411	RFWD3	0.452696	0.00498687	0.0483277
ENSG00000100908	EMC9	0.452462	0.00969361	0.0746681
ENSG00000148985	PGAP2	0.452166	0.00433071	0.0439458
ENSG00000140307	GTF2A2	0.451984	0.000372965	0.00825106
ENSG00000259953	AL138756.1	0.451931	0.0118273	0.0849765
ENSG00000162413	KLHL21	0.451592	0.00205356	0.0273413
ENSG00000120699	EXOSC8	0.451051	0.00992088	0.0757086
ENSG00000170852	KBTBD2	0.450714	0.000288207	0.00688605
ENSG00000102580	DNAJC3	0.450116	0.00211363	0.027803
ENSG00000105171	POP4	0.449327	0.00174208	0.0243993
ENSG00000138777	PPA2	0.448946	0.000872986	0.0148025
ENSG00000148688	RPP30	0.447982	0.0122893	0.087246
ENSG00000133935	ERG28	0.447855	0.0097651	0.0749552
ENSG00000134371	CDC73	0.445301	0.00245483	0.0306162
ENSG00000111670	GNPTAB	0.445151	0.0125871	0.0884531
ENSG00000081721	DUSP12	0.445069	0.00571047	0.0527345
ENSG00000017260	ATP2C1	0.444976	0.000258611	0.00631673
ENSG00000072849	DERL2	0.444654	0.00159678	0.023008
ENSG00000049656	CLPTM1L	0.444368	0.00104297	0.0170468
ENSG00000180098	TRNAU1AP	0.443301	0.00212323	0.027833
ENSG00000129518	EAPP	0.442543	0.00613097	0.0552784
ENSG00000111481	COPZ1	0.442271	2.54752e-05	0.00105274
ENSG00000196323	ZBTB44	0.440806	0.00168828	0.0238982
ENSG00000105583	WDR83OS	0.439726	0.000425493	0.0090184
ENSG00000186470	BTN3A2	0.438613	0.00421144	0.0434095
ENSG00000166562	SEC11C	0.438413	0.00321618	0.036278
ENSG00000131100	ATP6V1E1	0.438388	0.000900796	0.0151296
ENSG00000164674	SYTL3	0.437916	0.000385604	0.00846867
ENSG00000166710	B2M	0.437785	0.00168213	0.0238714
ENSG00000162636	FAM102B	0.437435	0.00336526	0.0374771
ENSG00000170348	TMED10	0.436525	2.64931e-05	0.00107452
ENSG00000123131	PRDX4	0.43646	0.00563272	0.0522
ENSG00000124659	TBCC	0.436147	0.00674472	0.0590096
ENSG00000166797	FAM96A	0.435954	0.00111745	0.0177777
ENSG00000168374	ARF4	0.435734	0.0065134	0.0574429
ENSG00000134900	TPP2	0.43536	0.00469407	0.0463795
ENSG00000165502	RPL36AL	0.435006	0.000397219	0.00862785
ENSG00000140374	ETFA	0.434282	0.000357009	0.00803331
ENSG00000154822	PLCL2	0.433914	0.000486546	0.00989736
ENSG00000108651	UTP6	0.433839	0.0085944	0.0693302
ENSG00000107938	EDRF1	0.433347	0.00206107	0.027388
ENSG00000178913	TAF7	0.433265	0.00180937	0.0250812
ENSG00000113369	ARRDC3	0.43318	0.00415203	0.0432002
ENSG00000125870	SNRPB2	0.432693	0.00107933	0.0174889
ENSG00000101193	GID8	0.432655	9.90028e-05	0.00299768
ENSG00000158623	COPG2	0.431734	0.0139281	0.0946376
ENSG00000162444	RBP7	0.43146	0.00981184	0.0751383
ENSG00000153574	RPIA	0.43051	0.00417808	0.0432344
ENSG00000117592	PRDX6	0.430509	0.000574604	0.0110228
ENSG00000167515	TRAPPC2L	0.430469	0.00142064	0.0212006
ENSG00000141452	RMC1	0.429589	0.00140534	0.0211058
ENSG00000070831	CDC42	0.429538	0.00143711	0.021339
ENSG00000138767	CNOT6L	0.429523	0.000849814	0.0145409
ENSG00000115761	NOL10	0.429477	0.0117935	0.0849048
ENSG00000159063	ALG8	0.429001	0.0126102	0.0885203
ENSG00000149313	AASDHPPT	0.428467	0.0122197	0.0868937
ENSG00000092531	SNAP23	0.428376	0.0041678	0.0432344
ENSG00000187446	CHP1	0.42824	0.00220337	0.0284146
ENSG00000146425	DYNLT1	0.427942	0.0149198	0.0991714
ENSG00000115165	CYTIP	0.427895	0.00870812	0.0699471
ENSG00000144136	SLC20A1	0.427848	0.00108924	0.0175628
ENSG00000169189	NSMCE1	0.426672	0.000400446	0.00868359
ENSG00000229474	PATL2	0.42644	0.00197731	0.02665
ENSG00000152234	ATP5F1A	0.425755	0.000297613	0.0070515
ENSG00000174748	RPL15	0.42573	0.00322565	0.0363535
ENSG00000135900	MRPL44	0.425409	0.0103214	0.0778605
ENSG00000067560	RHOA	0.424988	0.0014919	0.0218807
ENSG00000211456	SACM1L	0.424365	0.00745957	0.062918
ENSG00000178449	COX14	0.424175	0.00519013	0.0496386
ENSG00000178234	GALNT11	0.423282	0.000867522	0.0147479
ENSG00000106803	SEC61B	0.422552	0.00186246	0.025601
ENSG00000234745	HLA-B	0.422242	0.00414356	0.0431586
ENSG00000166855	CLPX	0.421907	0.00790774	0.0653767
ENSG00000165516	KLHDC2	0.421739	0.00464134	0.0461491
ENSG00000114744	COMMD2	0.420387	0.00403639	0.0423998
ENSG00000089289	IGBP1	0.419774	0.00025761	0.00631577
ENSG00000115548	KDM3A	0.419464	0.00481767	0.0472103
ENSG00000138382	METTL5	0.418888	0.00775163	0.0646346
ENSG00000111729	CLEC4A	0.418669	0.00596774	0.0543115
ENSG00000125772	GPCPD1	0.417861	0.0129941	0.0905387
ENSG00000159459	UBR1	0.417337	0.00423695	0.0436005
ENSG00000164924	YWHAZ	0.416826	0.000963028	0.0159385
ENSG00000100030	MAPK1	0.41676	0.00832141	0.0679545
ENSG00000006125	AP2B1	0.415522	0.000190435	0.00495087
ENSG00000132676	DAP3	0.415363	0.000484408	0.0098705
ENSG00000213619	NDUFS3	0.414908	0.000312268	0.00728865
ENSG00000135945	REV1	0.414595	0.00951446	0.0740919
ENSG00000139684	ESD	0.414545	0.00146178	0.021535
ENSG00000115762	PLEKHB2	0.4145	0.00179285	0.024931
ENSG00000128294	TPST2	0.414211	0.00477611	0.0469782
ENSG00000108010	GLRX3	0.413838	0.00468147	0.046353
ENSG00000163961	RNF168	0.413077	0.00419807	0.0433917
ENSG00000109919	MTCH2	0.413027	0.00344188	0.0382278
ENSG00000125691	RPL23	0.412702	0.00859143	0.0693302
ENSG00000137210	TMEM14B	0.412605	0.00693305	0.0600057
ENSG00000154813	DPH3	0.412357	0.0142489	0.0963184
ENSG00000157349	DDX19B	0.412148	0.0091465	0.0722799
ENSG00000107021	TBC1D13	0.411989	0.00301144	0.0349897
ENSG00000168291	PDHB	0.411438	0.0103211	0.0778605
ENSG00000169021	UQCRFS1	0.411422	0.00759965	0.0636907
ENSG00000134825	TMEM258	0.411229	0.00035397	0.00799108
ENSG00000132963	POMP	0.411139	0.0143523	0.0966852
ENSG00000166224	SGPL1	0.409469	1.91227e-05	0.000837639
ENSG00000022277	RTF2	0.409335	0.00970176	0.0746871
ENSG00000106682	EIF4H	0.409162	0.000723057	0.0130518
ENSG00000101350	KIF3B	0.408788	0.000506895	0.0101541
ENSG00000151348	EXT2	0.408491	0.00114691	0.0181149
ENSG00000130638	ATXN10	0.408119	0.00182915	0.0252697
ENSG00000163161	ERCC3	0.407039	0.00168559	0.0238947
ENSG00000180817	PPA1	0.40556	0.00947744	0.0739128
ENSG00000107949	BCCIP	0.405544	0.00204983	0.0273193
ENSG00000214046	SMIM7	0.405261	0.00489737	0.0477738
ENSG00000197343	ZNF655	0.40514	0.000588121	0.0112171
ENSG00000109381	ELF2	0.404852	0.00270154	0.0326596
ENSG00000154124	OTULIN	0.404777	0.00732439	0.062217
ENSG00000071243	ING3	0.403952	0.00253258	0.0311616
ENSG00000178982	EIF3K	0.403666	0.00366696	0.0397455
ENSG00000121552	CSTA	0.403537	0.0128935	0.0900766
ENSG00000035141	FAM136A	0.403263	0.00529291	0.0502196
ENSG00000197345	MRPL21	0.402884	0.00607382	0.0548941
ENSG00000070010	UFD1	0.402733	0.00396843	0.0418683
ENSG00000245970	AP003352.1	0.402336	0.00516127	0.0495057
ENSG00000110851	PRDM4	0.402199	0.00301785	0.0349925
ENSG00000125827	TMX4	0.401939	0.00531528	0.0502834
ENSG00000112514	CUTA	0.401443	0.00912993	0.0722643
ENSG00000139644	TMBIM6	0.399758	0.000827481	0.014289
ENSG00000168894	RNF181	0.399587	0.00549091	0.0512836
ENSG00000239713	APOBEC3G	0.399511	0.00426178	0.043654
ENSG00000076242	MLH1	0.399207	0.0107853	0.080005
ENSG00000106799	TGFBR1	0.399174	0.0137774	0.093954
ENSG00000136986	DERL1	0.39863	0.00420016	0.0433917
ENSG00000143252	SDHC	0.397929	0.00172995	0.0242617
ENSG00000111412	C12orf49	0.397855	0.014067	0.0954335
ENSG00000102158	MAGT1	0.397687	0.000529457	0.0104507
ENSG00000159377	PSMB4	0.397637	0.000388461	0.00849379
ENSG00000114125	RNF7	0.397032	0.00224082	0.0287846
ENSG00000241685	ARPC1A	0.396993	0.000451674	0.00942134
ENSG00000182149	IST1	0.396931	0.00426906	0.043654
ENSG00000166170	BAG5	0.3967	0.00356519	0.0390744
ENSG00000113575	PPP2CA	0.396587	0.00785514	0.0651669
ENSG00000265972	TXNIP	0.395918	0.000421339	0.00898534
ENSG00000122299	ZC3H7A	0.394001	0.00203132	0.0271277
ENSG00000147164	SNX12	0.393861	0.00428917	0.0437269
ENSG00000126264	HCST	0.393539	0.000338097	0.00771341
ENSG00000213390	ARHGAP19	0.393292	0.00647875	0.0572209
ENSG00000141367	CLTC	0.393062	0.00537367	0.0505841
ENSG00000131051	RBM39	0.393044	0.00830624	0.067923
ENSG00000150403	TMCO3	0.392591	0.0134211	0.0922905
ENSG00000166847	DCTN5	0.392015	0.0142561	0.0963184
ENSG00000175324	LSM1	0.391129	0.00884131	0.0707741
ENSG00000089053	ANAPC5	0.390617	0.000827357	0.014289
ENSG00000085760	MTIF2	0.390349	0.00790795	0.0653767
ENSG00000008018	PSMB1	0.38993	0.000534111	0.0104953
ENSG00000156261	CCT8	0.389888	0.00110406	0.0176502
ENSG00000143418	CERS2	0.389844	9.00528e-05	0.0027976
ENSG00000182220	ATP6AP2	0.389834	0.000777492	0.0135873
ENSG00000125835	SNRPB	0.389612	0.00347843	0.0383835
ENSG00000205220	PSMB10	0.388873	0.0111053	0.0815277
ENSG00000154473	BUB3	0.388201	0.00287555	0.0340736
ENSG00000136044	APPL2	0.38799	0.00511392	0.0492323
ENSG00000164022	AIMP1	0.387563	0.00348547	0.038425
ENSG00000023228	NDUFS1	0.387545	0.00276579	0.033192
ENSG00000121022	COPS5	0.386566	0.00269852	0.0326596
ENSG00000166024	R3HCC1L	0.385689	0.00542004	0.0508385
ENSG00000101126	ADNP	0.384235	0.00595633	0.0543115
ENSG00000120533	ENY2	0.383965	0.00373877	0.0402385
ENSG00000159199	ATP5MC1	0.383738	0.0064647	0.0572209
ENSG00000141030	COPS3	0.383541	0.00212855	0.027833
ENSG00000183648	NDUFB1	0.383444	0.00635097	0.0566202
ENSG00000168003	SLC3A2	0.383391	0.0069439	0.0600328
ENSG00000164944	VIRMA	0.38317	0.00120549	0.0188363
ENSG00000099622	CIRBP	0.38294	0.00237699	0.0299482
ENSG00000164024	METAP1	0.382697	0.0118523	0.0850671
ENSG00000113387	SUB1	0.38262	0.0115431	0.0836972
ENSG00000108100	CCNY	0.381845	0.00102444	0.0168277
ENSG00000138744	NAAA	0.381754	0.00350122	0.0385546
ENSG00000157538	VPS26C	0.381724	2.50834e-05	0.0010431
ENSG00000166913	YWHAB	0.380885	0.00864922	0.0696703
ENSG00000166619	BLCAP	0.380272	3.03733e-05	0.00118087
ENSG00000135829	DHX9	0.379139	0.00045762	0.00951517
ENSG00000105819	PMPCB	0.378122	0.000369122	0.00822142
ENSG00000171720	HDAC3	0.377887	0.000389128	0.00849425
ENSG00000162434	JAK1	0.376658	0.00139798	0.0210675
ENSG00000169976	SF3B5	0.376574	0.00142336	0.0212068
ENSG00000168653	NDUFS5	0.376134	0.0144723	0.0971799
ENSG00000108094	CUL2	0.375354	0.00947403	0.0739128
ENSG00000126804	ZBTB1	0.375032	0.0116493	0.0842045
ENSG00000037637	FBXO42	0.374956	0.0125766	0.0884436
ENSG00000118705	RPN2	0.374603	0.000777537	0.0135873
ENSG00000183735	TBK1	0.374012	0.00921559	0.0724849
ENSG00000198689	SLC9A6	0.3739	0.0149199	0.0991714
ENSG00000143753	DEGS1	0.373868	0.00529864	0.0502377
ENSG00000122042	UBL3	0.373687	0.00285463	0.0339482
ENSG00000113068	PFDN1	0.373058	0.00490062	0.0477738
ENSG00000122692	SMU1	0.372961	0.00410075	0.0429051
ENSG00000185787	MORF4L1	0.372644	0.00489939	0.0477738
ENSG00000005194	CIAPIN1	0.372515	0.0015914	0.0229768
ENSG00000133398	MED10	0.372473	0.0023055	0.0293004
ENSG00000121964	GTDC1	0.371532	0.00957191	0.0743407
ENSG00000104763	ASAH1	0.371513	0.0048952	0.0477738
ENSG00000086061	DNAJA1	0.37122	0.00964695	0.0744325
ENSG00000242247	ARFGAP3	0.370587	0.00368265	0.0397648
ENSG00000122034	GTF3A	0.369789	0.00850829	0.0689744
ENSG00000113161	HMGCR	0.369039	0.0121712	0.0866421
ENSG00000105968	H2AFV	0.368866	0.0135546	0.0928683
ENSG00000153561	RMND5A	0.368724	0.00289977	0.0342679
ENSG00000213719	CLIC1	0.366041	0.0105855	0.0792147
ENSG00000110367	DDX6	0.365884	0.00446177	0.0448601
ENSG00000032389	EIPR1	0.36543	0.0114302	0.0831226
ENSG00000169567	HINT1	0.365096	0.0102734	0.0776563
ENSG00000158092	NCK1	0.364371	0.00290699	0.0342686
ENSG00000065518	NDUFB4	0.364352	0.000681914	0.0124715
ENSG00000124596	OARD1	0.364349	0.00254798	0.0312787
ENSG00000120727	PAIP2	0.364142	0.00297516	0.0347525
ENSG00000114902	SPCS1	0.363352	0.00037134	0.00822896
ENSG00000158019	BABAM2	0.36296	0.00881917	0.0707094
ENSG00000164754	RAD21	0.362863	0.000849543	0.0145409
ENSG00000143543	JTB	0.362408	0.00243187	0.0304065
ENSG00000159352	PSMD4	0.362045	0.00108738	0.0175628
ENSG00000065548	ZC3H15	0.361497	0.00932243	0.073138
ENSG00000213593	TMX2	0.361292	0.003673	0.0397455
ENSG00000170889	RPS9	0.360511	0.0125989	0.0884887
ENSG00000243317	STMP1	0.360358	0.000637041	0.0118527
ENSG00000121390	PSPC1	0.359859	0.0015046	0.0219932
ENSG00000165119	HNRNPK	0.359822	0.000296992	0.0070515
ENSG00000162517	PEF1	0.358798	0.00752857	0.0632563
ENSG00000068878	PSME4	0.358659	0.00679116	0.0592975
ENSG00000124222	STX16	0.358135	0.00753887	0.0633024
ENSG00000106459	NRF1	0.357819	0.00556519	0.0517494
ENSG00000174652	ZNF266	0.357418	0.0099495	0.0757248
ENSG00000102317	RBM3	0.356601	0.00410082	0.0429051
ENSG00000086598	TMED2	0.355651	0.000167543	0.00448408
ENSG00000106028	SSBP1	0.355618	0.0070173	0.0604959
ENSG00000163468	CCT3	0.355484	0.0117648	0.0848522
ENSG00000111897	SERINC1	0.35544	0.00504879	0.0487481
ENSG00000188243	COMMD6	0.355292	0.000972288	0.0160715
ENSG00000264364	DYNLL2	0.35482	0.00887814	0.0708795
ENSG00000083799	CYLD	0.354375	0.00502558	0.0486311
ENSG00000138029	HADHB	0.353695	0.00431813	0.0438859
ENSG00000068912	ERLEC1	0.352693	0.00791027	0.0653767
ENSG00000067704	IARS2	0.351607	0.00637641	0.0567525
ENSG00000172794	RAB37	0.350491	0.00631046	0.0564121
ENSG00000121073	SLC35B1	0.349896	0.0101931	0.0771923
ENSG00000221983	UBA52	0.349226	0.00631979	0.0564472
ENSG00000117362	APH1A	0.348445	0.000175496	0.00466842
ENSG00000075415	SLC25A3	0.347963	0.00213973	0.0279005
ENSG00000084112	SSH1	0.347895	0.00320932	0.0362317
ENSG00000168101	NUDT16L1	0.347697	0.00318355	0.0361424
ENSG00000124226	RNF114	0.346433	0.00120213	0.0188062
ENSG00000107175	CREB3	0.345322	0.0136417	0.0931735
ENSG00000096996	IL12RB1	0.34448	0.0135734	0.0929002
ENSG00000158201	ABHD3	0.344287	0.012579	0.0884436
ENSG00000171530	TBCA	0.343776	0.00142133	0.0212006
ENSG00000121680	PEX16	0.343657	0.00105194	0.0171508
ENSG00000099942	CRKL	0.342798	0.00242868	0.0303955
ENSG00000119682	AREL1	0.342787	0.0025679	0.0314783
ENSG00000110696	C11orf58	0.342692	0.00308424	0.0354904
ENSG00000170310	STX8	0.341109	0.0113669	0.0828829
ENSG00000173113	TRMT112	0.340864	0.00450422	0.0451487
ENSG00000143222	UFC1	0.340438	0.0027656	0.033192
ENSG00000158526	TSR2	0.339667	0.00865246	0.0696703
ENSG00000088205	DDX18	0.338795	0.011633	0.0842045
ENSG00000122565	CBX3	0.33868	0.0090906	0.0720939
ENSG00000121749	TBC1D15	0.338545	0.0131794	0.0913115
ENSG00000179010	MRFAP1	0.335699	0.00123164	0.0191539
ENSG00000075975	MKRN2	0.334857	0.0134561	0.0924826
ENSG00000188921	HACD4	0.334334	0.0052582	0.0499986
ENSG00000102054	RBBP7	0.334037	0.0129189	0.090206
ENSG00000090857	PDPR	0.333791	0.0144625	0.0971637
ENSG00000169714	CNBP	0.332692	0.00442711	0.0445798
ENSG00000159461	AMFR	0.332437	0.00352554	0.0387367
ENSG00000081154	PCNP	0.331219	0.00590307	0.0540573
ENSG00000103769	RAB11A	0.33107	0.00681923	0.0594296
ENSG00000141580	WDR45B	0.330667	0.0104138	0.078423
ENSG00000078618	NRDC	0.330295	0.00783714	0.0650587
ENSG00000151092	NGLY1	0.329965	0.00120197	0.0188062
ENSG00000136240	KDELR2	0.328234	0.00786364	0.0651963
ENSG00000062194	GPBP1	0.328091	0.00398417	0.0419519
ENSG00000137100	DCTN3	0.326329	0.0118831	0.0851448
ENSG00000166908	PIP4K2C	0.325818	0.00554783	0.051705
ENSG00000115317	HTRA2	0.324692	0.00803555	0.0662454
ENSG00000091164	TXNL1	0.324524	0.0096517	0.0744325
ENSG00000163655	GMPS	0.32392	0.0148553	0.0990034
ENSG00000047346	FAM214A	0.323906	0.0143766	0.0966852
ENSG00000197622	CDC42SE1	0.322483	0.00550017	0.0513336
ENSG00000140740	UQCRC2	0.321785	0.000470568	0.0096772
ENSG00000132383	RPA1	0.320834	0.0142489	0.0963184
ENSG00000169764	UGP2	0.320758	0.0108493	0.080367
ENSG00000133872	SARAF	0.320665	0.00603316	0.0547148
ENSG00000065427	KARS	0.320523	0.0148283	0.0989652
ENSG00000164574	GALNT10	0.319898	0.00161371	0.0231251
ENSG00000144567	RETREG2	0.319165	0.0102776	0.0776563
ENSG00000100603	SNW1	0.31899	0.0143216	0.0966119
ENSG00000073614	KDM5A	0.316658	0.00854273	0.0691279
ENSG00000134283	PPHLN1	0.316546	0.00264487	0.0321817
ENSG00000180901	KCTD2	0.315497	0.00779165	0.0648038
ENSG00000136875	PRPF4	0.315108	0.00430852	0.0438221
ENSG00000122545	2020-09-07	0.314845	0.000765873	0.0135099
ENSG00000136758	YME1L1	0.314348	0.00110619	0.0176627
ENSG00000105993	DNAJB6	0.314	0.0139266	0.0946376
ENSG00000197535	MYO5A	0.312935	0.0110427	0.081139
ENSG00000101290	CDS2	0.312923	0.00726437	0.0620683
ENSG00000170315	UBB	0.312888	0.0136201	0.0930741
ENSG00000187688	TRPV2	0.312415	0.00916515	0.0723359
ENSG00000148248	SURF4	0.310791	0.0119549	0.0855664
ENSG00000117868	ESYT2	0.30977	0.00596803	0.0543115
ENSG00000150459	SAP18	0.309634	0.00765241	0.0640104
ENSG00000134882	UBAC2	0.309458	0.00750291	0.0631619
ENSG00000177479	ARIH2	0.308083	0.00369851	0.0398705
ENSG00000167283	ATP5MG	0.307594	0.00704286	0.0605695
ENSG00000091527	CDV3	0.306526	0.0083256	0.0679545
ENSG00000117640	MTFR1L	0.305777	0.0129538	0.0904015
ENSG00000148484	RSU1	0.305459	0.00945275	0.0738079
ENSG00000167699	GLOD4	0.301844	0.00396562	0.0418683
ENSG00000116478	HDAC1	0.301643	0.00468527	0.046353
ENSG00000158604	TMED4	0.30069	0.00319134	0.0361424
ENSG00000163875	MEAF6	0.299831	0.00531877	0.0502834
ENSG00000164919	COX6C	0.299064	0.00847821	0.0689006
ENSG00000168002	POLR2G	0.297521	0.00693621	0.0600057
ENSG00000135930	EIF4E2	0.297072	0.0145373	0.0974665
ENSG00000175224	ATG13	0.291998	0.00664996	0.0583359
ENSG00000114416	FXR1	0.291339	0.00294441	0.0345232
ENSG00000196419	XRCC6	0.29088	0.0076398	0.0639456
ENSG00000117153	KLHL12	0.28998	0.013265	0.0915521
ENSG00000173011	TADA2B	0.289803	0.0132493	0.0915402
ENSG00000106609	TMEM248	0.289242	0.0016463	0.0233881
ENSG00000125991	ERGIC3	0.285613	0.00891652	0.0710028
ENSG00000174579	MSL2	0.284211	0.0124611	0.0879999
ENSG00000163902	RPN1	0.281525	0.00558222	0.051805
ENSG00000225733	FGD5-AS1	0.280597	0.00375539	0.0403183
ENSG00000198663	C6orf89	0.274159	0.00224654	0.0288299
ENSG00000126088	UROD	0.273691	0.0105913	0.0792147
ENSG00000089063	TMEM230	0.269714	0.0058082	0.0534119
ENSG00000151502	VPS26B	0.251827	0.00809564	0.0666154
ENSG00000140319	SRP14	0.250086	0.00995471	0.0757248
ENSG00000168090	COPS6	0.233245	0.00858041	0.0693144
ENSG00000105700	KXD1	-0.238467	0.00870042	0.0699471
ENSG00000198837	DENND4B	-0.248888	0.0112221	0.0822401
ENSG00000160633	SAFB	-0.249929	0.0109692	0.0808176
ENSG00000114867	EIF4G1	-0.251969	0.0135083	0.0926475
ENSG00000176248	ANAPC2	-0.252786	0.0141069	0.0956545
ENSG00000100813	ACIN1	-0.253722	0.0125484	0.0883224
ENSG00000132612	VPS4A	-0.254379	0.0108874	0.0805125
ENSG00000178950	GAK	-0.262366	0.0100124	0.0760977
ENSG00000141644	MBD1	-0.265337	0.00632298	0.0564472
ENSG00000140990	NDUFB10	-0.267319	0.0109698	0.0808176
ENSG00000131508	UBE2D2	-0.274101	0.00729917	0.0622038
ENSG00000072778	ACADVL	-0.274899	0.00576641	0.0530988
ENSG00000060237	WNK1	-0.276303	0.0109358	0.0807088
ENSG00000117713	ARID1A	-0.281311	0.00890085	0.0709745
ENSG00000196961	AP2A1	-0.286617	0.0123659	0.0875102
ENSG00000103495	MAZ	-0.287368	0.00294105	0.0345232
ENSG00000125447	GGA3	-0.288209	0.0125347	0.0883212
ENSG00000137497	NUMA1	-0.289781	0.00710077	0.0609479
ENSG00000105287	PRKD2	-0.292532	0.0126369	0.0886609
ENSG00000143321	HDGF	-0.294969	0.0124869	0.0881259
ENSG00000078808	SDF4	-0.295518	0.00608442	0.0549521
ENSG00000156515	HK1	-0.295896	0.00977601	0.0749951
ENSG00000039650	PNKP	-0.296902	0.00129684	0.0198763
ENSG00000103152	MPG	-0.298521	0.00918725	0.0723821
ENSG00000141456	PELP1	-0.300849	0.011113	0.081539
ENSG00000180448	ARHGAP45	-0.305394	0.00414475	0.0431586
ENSG00000179051	RCC2	-0.307397	0.0138375	0.0942659
ENSG00000079805	DNM2	-0.30742	0.00410922	0.0429247
ENSG00000164880	INTS1	-0.307464	0.00226438	0.0289716
ENSG00000175727	MLXIP	-0.307869	0.00201982	0.027029
ENSG00000175115	PACS1	-0.309075	0.0127082	0.0888759
ENSG00000146576	C7orf26	-0.30952	0.0053926	0.0506897
ENSG00000161904	LEMD2	-0.311384	0.0042129	0.0434095
ENSG00000011243	AKAP8L	-0.31147	0.00073058	0.0131335
ENSG00000173020	GRK2	-0.31191	0.0064597	0.0572209
ENSG00000166340	TPP1	-0.313176	0.0119862	0.0857434
ENSG00000133243	BTBD2	-0.313734	0.0134867	0.092596
ENSG00000110011	DNAJC4	-0.313936	0.00595777	0.0543115
ENSG00000196235	SUPT5H	-0.314401	0.00651757	0.0574429
ENSG00000167257	RNF214	-0.318127	0.0148286	0.0989652
ENSG00000169925	BRD3	-0.318285	0.00303356	0.0350299
ENSG00000149930	TAOK2	-0.318475	0.00200875	0.0269816
ENSG00000102908	NFAT5	-0.320513	0.00625924	0.0559923
ENSG00000197070	ARRDC1	-0.320681	0.0122155	0.0868937
ENSG00000105221	AKT2	-0.322037	0.000161293	0.00435227
ENSG00000197323	TRIM33	-0.322216	0.00724273	0.0619237
ENSG00000146067	FAM193B	-0.322744	0.00794719	0.0656405
ENSG00000185359	HGS	-0.323569	0.00226347	0.0289716
ENSG00000130313	PGLS	-0.324525	0.00780683	0.064848
ENSG00000167674	HDGFL2	-0.326183	0.0131318	0.0911598
ENSG00000164889	SLC4A2	-0.326215	0.0035496	0.038936
ENSG00000140632	GLYR1	-0.326689	0.00736283	0.0624232
ENSG00000073050	XRCC1	-0.327172	0.00117371	0.0184716
ENSG00000162298	SYVN1	-0.328673	0.00346351	0.0383438
ENSG00000170035	UBE2E3	-0.329594	0.00634109	0.0565704
ENSG00000103653	CSK	-0.329882	0.0146419	0.0980679
ENSG00000112531	QKI	-0.332311	0.0123353	0.0873848
ENSG00000197948	FCHSD1	-0.33422	0.000891598	0.0150211
ENSG00000171298	GAA	-0.334464	0.0130574	0.0907867
ENSG00000124535	WRNIP1	-0.335354	0.00889606	0.0709745
ENSG00000214655	ZSWIM8	-0.335522	0.00135265	0.0205969
ENSG00000167302	TEPSIN	-0.3385	0.0020787	0.0275365
ENSG00000126934	MAP2K2	-0.338607	0.00417823	0.0432344
ENSG00000205744	DENND1C	-0.340617	0.00087644	0.0148201
ENSG00000105726	ATP13A1	-0.34299	0.00396482	0.0418683
ENSG00000134590	RTL8C	-0.344101	0.0104283	0.0784419
ENSG00000073169	SELENOO	-0.3446	0.00695257	0.0600682
ENSG00000110274	CEP164	-0.344747	0.0044038	0.0445157
ENSG00000172943	PHF8	-0.344823	0.000778782	0.0135909
ENSG00000160877	NACC1	-0.346038	0.00262988	0.0320885
ENSG00000105229	PIAS4	-0.346586	0.0123236	0.0873488
ENSG00000173264	GPR137	-0.347968	0.00857907	0.0693144
ENSG00000106009	BRAT1	-0.348381	0.0141718	0.0959953
ENSG00000139746	RBM26	-0.348749	0.00191278	0.0261287
ENSG00000105397	TYK2	-0.349614	0.00389604	0.0414557
ENSG00000148218	ALAD	-0.352849	0.00508842	0.0490227
ENSG00000177051	FBXO46	-0.353158	0.00106811	0.0173713
ENSG00000065000	AP3D1	-0.353242	0.00154957	0.0225004
ENSG00000171443	ZNF524	-0.353409	0.00885586	0.0707741
ENSG00000140400	MAN2C1	-0.354219	0.00638309	0.0567525
ENSG00000132478	UNK	-0.35438	0.00291026	0.0342686
ENSG00000147955	SIGMAR1	-0.355295	0.00721825	0.0617545
ENSG00000127616	SMARCA4	-0.356473	0.00176723	0.0246269
ENSG00000135723	FHOD1	-0.356622	0.00175311	0.024456
ENSG00000137841	PLCB2	-0.356897	0.00736291	0.0624232
ENSG00000213676	ATF6B	-0.357423	0.00154646	0.0224801
ENSG00000099331	MYO9B	-0.357635	0.0011349	0.0180117
ENSG00000010295	IFFO1	-0.358299	0.00531171	0.0502834
ENSG00000099917	MED15	-0.359052	0.000147865	0.00405657
ENSG00000106948	AKNA	-0.359115	0.00954712	0.0742359
ENSG00000169871	TRIM56	-0.361358	0.0107565	0.0799858
ENSG00000107404	DVL1	-0.361501	0.0135927	0.0929838
ENSG00000104853	CLPTM1	-0.361887	0.000279997	0.00673889
ENSG00000105879	CBLL1	-0.363082	0.00602577	0.0546855
ENSG00000153317	ASAP1	-0.363648	0.0101975	0.0771923
ENSG00000196535	MYO18A	-0.36388	0.00278824	0.0334005
ENSG00000156030	ELMSAN1	-0.365948	0.0110462	0.081139
ENSG00000173065	FAM222B	-0.366213	0.00214015	0.0279005
ENSG00000005483	KMT2E	-0.369446	0.00214576	0.0279183
ENSG00000124766	SOX4	-0.369579	0.00964521	0.0744325
ENSG00000108509	CAMTA2	-0.369904	0.00233656	0.0296092
ENSG00000142186	SCYL1	-0.370351	0.00265514	0.0322768
ENSG00000071626	DAZAP1	-0.370484	0.000540675	0.0105729
ENSG00000100324	TAB1	-0.371751	0.00453144	0.0453869
ENSG00000135596	MICAL1	-0.37228	0.00867288	0.069792
ENSG00000105443	CYTH2	-0.372543	0.00197244	0.0266391
ENSG00000124380	SNRNP27	-0.372837	0.0047978	0.047121
ENSG00000006712	PAF1	-0.373267	0.00488127	0.0477267
ENSG00000128951	DUT	-0.373548	0.00525224	0.0499788
ENSG00000171634	BPTF	-0.375373	0.000733485	0.0131677
ENSG00000068305	MEF2A	-0.375696	0.00497274	0.0482264
ENSG00000198712	MT-CO2	-0.376136	0.0084667	0.0688922
ENSG00000038358	EDC4	-0.376957	0.0123025	0.087246
ENSG00000133895	MEN1	-0.377659	0.00236739	0.0298559
ENSG00000146826	C7orf43	-0.378074	0.0095924	0.0743611
ENSG00000183020	AP2A2	-0.378197	0.00569491	0.0526649
ENSG00000129250	KIF1C	-0.378338	0.00250424	0.0309654
ENSG00000161179	YDJC	-0.379111	0.00556351	0.0517494
ENSG00000176155	CCDC57	-0.379507	0.00213219	0.027852
ENSG00000075568	TMEM131	-0.379574	0.006856	0.0594685
ENSG00000047188	YTHDC2	-0.379803	0.00952813	0.0741322
ENSG00000117385	P3H1	-0.380517	0.00130212	0.0199199
ENSG00000068400	GRIPAP1	-0.381042	0.00178106	0.0247933
ENSG00000131653	TRAF7	-0.381965	0.00013003	0.00369978
ENSG00000128309	MPST	-0.382314	0.00330348	0.0370086
ENSG00000130475	FCHO1	-0.382926	0.00390468	0.0415141
ENSG00000100280	AP1B1	-0.383721	0.00288391	0.0341419
ENSG00000143793	C1orf35	-0.383779	0.0138641	0.0943489
ENSG00000132680	KHDC4	-0.385106	0.013976	0.0949139
ENSG00000006534	ALDH3B1	-0.385907	0.00918227	0.0723821
ENSG00000198252	STYX	-0.387608	0.00536209	0.0505113
ENSG00000109103	UNC119	-0.388197	0.0032079	0.0362317
ENSG00000147202	DIAPH2	-0.388399	0.00683817	0.0594296
ENSG00000116560	SFPQ	-0.388468	0.0032577	0.0366206
ENSG00000198171	DDRGK1	-0.388562	0.00306455	0.0353257
ENSG00000196588	MKL1	-0.389242	0.00347061	0.0383577
ENSG00000176978	DPP7	-0.39097	0.013032	0.090658
ENSG00000183495	EP400	-0.392049	0.00191991	0.0261989
ENSG00000125652	ALKBH7	-0.392717	0.002862	0.034005
ENSG00000119522	DENND1A	-0.393139	0.0116951	0.0844892
ENSG00000048828	FAM120A	-0.393493	0.000755275	0.0134122
ENSG00000203879	GDI1	-0.39382	0.00541118	0.0507917
ENSG00000089327	FXYD5	-0.394119	0.00524514	0.0499788
ENSG00000185236	RAB11B	-0.395245	0.00136034	0.020652
ENSG00000118260	CREB1	-0.395267	0.00253253	0.0311616
ENSG00000174943	KCTD13	-0.395499	0.00215856	0.0280323
ENSG00000161618	ALDH16A1	-0.395642	0.00533597	0.050305
ENSG00000154237	LRRK1	-0.395878	0.00272092	0.0328637
ENSG00000161671	EMC10	-0.396254	0.000186158	0.00488285
ENSG00000007047	MARK4	-0.396275	0.000151949	0.00413408
ENSG00000074071	MRPS34	-0.396342	0.00245872	0.0306256
ENSG00000116584	ARHGEF2	-0.398314	0.000483673	0.0098705
ENSG00000127511	SIN3B	-0.398956	3.0167e-05	0.00117719
ENSG00000125755	SYMPK	-0.399448	0.000450266	0.00940692
ENSG00000123064	DDX54	-0.400585	0.00577012	0.0530988
ENSG00000169692	AGPAT2	-0.400861	0.00252962	0.0311616
ENSG00000133226	SRRM1	-0.401675	0.00315822	0.036069
ENSG00000072135	PTPN18	-0.403058	0.000518769	0.010329
ENSG00000109062	SLC9A3R1	-0.404233	0.00239911	0.0301402
ENSG00000148334	PTGES2	-0.406091	0.000750341	0.0133789
ENSG00000092098	RNF31	-0.406185	0.00206124	0.027388
ENSG00000061936	SFSWAP	-0.406538	0.000106286	0.00317556
ENSG00000089820	ARHGAP4	-0.406567	0.000146366	0.00403447
ENSG00000170906	NDUFA3	-0.40705	0.00127204	0.0196296
ENSG00000031823	RANBP3	-0.408809	7.57738e-05	0.00242864
ENSG00000229809	ZNF688	-0.408976	0.00417835	0.0432344
ENSG00000169592	INO80E	-0.410437	6.9222e-05	0.00226845
ENSG00000164327	RICTOR	-0.411753	0.00713237	0.0611786
ENSG00000100106	TRIOBP	-0.412892	0.0105213	0.0788259
ENSG00000099995	SF3A1	-0.413695	2.70537e-05	0.0010872
ENSG00000143569	UBAP2L	-0.414728	2.11631e-05	0.000905877
ENSG00000137221	TJAP1	-0.414996	5.43462e-05	0.00186466
ENSG00000072062	PRKACA	-0.415079	0.00367784	0.0397455
ENSG00000175221	MED16	-0.415125	0.00448913	0.0450535
ENSG00000007080	CCDC124	-0.415291	0.000599901	0.0113756
ENSG00000179406	LINC00174	-0.415318	0.0107613	0.0799858
ENSG00000142634	EFHD2	-0.415999	0.00674441	0.0590096
ENSG00000095383	TBC1D2	-0.417471	0.0148569	0.0990034
ENSG00000168071	CCDC88B	-0.417821	0.00346159	0.0383438
ENSG00000225828	FAM229A	-0.417909	0.00687422	0.0595871
ENSG00000111252	SH2B3	-0.418566	0.00638271	0.0567525
ENSG00000076984	MAP2K7	-0.419399	0.0002859	0.00685585
ENSG00000175467	SART1	-0.419987	0.00103414	0.0169235
ENSG00000160685	ZBTB7B	-0.420385	0.00193234	0.0262874
ENSG00000166411	IDH3A	-0.420484	0.0103884	0.0783213
ENSG00000188827	SLX4	-0.421589	0.002126	0.027833
ENSG00000148337	CIZ1	-0.421656	0.00233998	0.029624
ENSG00000184207	PGP	-0.42246	0.000754286	0.0134122
ENSG00000156304	SCAF4	-0.422762	0.000164845	0.00442992
ENSG00000141522	ARHGDIA	-0.422769	0.00367294	0.0397455
ENSG00000137216	TMEM63B	-0.423424	0.000622025	0.0117106
ENSG00000142102	PGGHG	-0.423574	0.00186715	0.0256223
ENSG00000119707	RBM25	-0.424859	0.000134356	0.00378001
ENSG00000080845	DLGAP4	-0.425142	4.47808e-05	0.00160345
ENSG00000137504	CREBZF	-0.425953	0.00807997	0.0665281
ENSG00000171105	INSR	-0.426802	0.0112564	0.0823607
ENSG00000103197	TSC2	-0.427089	4.93091e-06	0.000311525
ENSG00000168256	NKIRAS2	-0.427373	0.000743184	0.0132909
ENSG00000105383	CD33	-0.429129	0.00485386	0.0475295
ENSG00000169045	HNRNPH1	-0.429596	0.000839112	0.0144708
ENSG00000108479	GALK1	-0.429929	0.0087618	0.0702924
ENSG00000160813	PPP1R35	-0.430451	0.00151498	0.0220958
ENSG00000130382	MLLT1	-0.4311	0.00684841	0.0594419
ENSG00000141858	SAMD1	-0.432821	0.00310729	0.0357243
ENSG00000105364	MRPL4	-0.433077	0.00282647	0.0336437
ENSG00000185122	HSF1	-0.433391	3.41766e-05	0.00129802
ENSG00000064961	HMG20B	-0.43409	0.000146446	0.00403447
ENSG00000105063	PPP6R1	-0.43499	0.000462772	0.00959193
ENSG00000065268	WDR18	-0.435023	0.012648	0.0886913
ENSG00000266173	STRADA	-0.435094	0.00850006	0.0689604
ENSG00000125741	OPA3	-0.435299	0.014364	0.0966852
ENSG00000125898	FAM110A	-0.435434	0.008436	0.0686849
ENSG00000197451	HNRNPAB	-0.435765	0.00056884	0.0109446
ENSG00000231925	TAPBP	-0.435979	0.00139792	0.0210675
ENSG00000037757	MRI1	-0.436286	0.0089206	0.0710028
ENSG00000180900	SCRIB	-0.437633	0.000906725	0.015198
ENSG00000125503	PPP1R12C	-0.437734	6.26586e-05	0.00210587
ENSG00000023191	RNH1	-0.439545	0.00415746	0.0432225
ENSG00000169696	ASPSCR1	-0.442326	0.000241722	0.00595959
ENSG00000133275	CSNK1G2	-0.442836	0.00010475	0.00314425
ENSG00000105323	HNRNPUL1	-0.443021	7.84294e-06	0.000422394
ENSG00000231607	DLEU2	-0.443128	0.0108833	0.0805125
ENSG00000130731	METTL26	-0.44318	0.00417076	0.0432344
ENSG00000105705	SUGP1	-0.444179	0.0024082	0.0301967
ENSG00000140090	SLC24A4	-0.444195	0.0116448	0.0842045
ENSG00000169972	PUSL1	-0.44461	0.0019324	0.0262874
ENSG00000151702	FLI1	-0.447136	0.00697582	0.0602295
ENSG00000110422	HIPK3	-0.447225	0.0112452	0.0823252
ENSG00000168890	TMEM150A	-0.447403	0.0125424	0.0883224
ENSG00000140548	ZNF710	-0.447439	0.00186791	0.0256223
ENSG00000090238	YPEL3	-0.449014	0.0142869	0.0964771
ENSG00000138834	MAPK8IP3	-0.449322	0.00625538	0.0559923
ENSG00000141068	KSR1	-0.450427	0.000517144	0.0103123
ENSG00000167395	ZNF646	-0.451316	0.0134115	0.0922728
ENSG00000100403	ZC3H7B	-0.451575	0.0134058	0.0922728
ENSG00000089351	GRAMD1A	-0.451666	0.00517997	0.0495775
ENSG00000157637	SLC38A10	-0.451826	0.00128653	0.0197548
ENSG00000183864	TOB2	-0.453724	0.000498709	0.0100514
ENSG00000196642	RABL6	-0.454359	8.25205e-06	0.000436006
ENSG00000089639	GMIP	-0.454904	0.00401304	0.0422221
ENSG00000125520	SLC2A4RG	-0.455365	0.00389588	0.0414557
ENSG00000277476	AC005332.6	-0.455434	0.00318588	0.0361424
ENSG00000102901	CENPT	-0.456166	0.00162046	0.023147
ENSG00000059145	UNKL	-0.456321	0.00989029	0.0756069
ENSG00000255031	AP002807.1	-0.456367	0.00923829	0.0725645
ENSG00000130402	ACTN4	-0.456918	0.000920971	0.0153976
ENSG00000198520	C1orf228	-0.457057	0.00979766	0.0751173
ENSG00000175390	EIF3F	-0.458333	0.000901489	0.0151296
ENSG00000149091	DGKZ	-0.459371	2.00275e-05	0.00087146
ENSG00000141985	SH3GL1	-0.459563	0.00380004	0.0405986
ENSG00000140688	C16orf58	-0.45967	0.00236021	0.0298227
ENSG00000102858	MGRN1	-0.460807	0.000535107	0.0104953
ENSG00000171159	C9orf16	-0.460997	0.000950714	0.0157744
ENSG00000120913	PDLIM2	-0.461925	0.00124726	0.0193192
ENSG00000198886	MT-ND4	-0.463116	0.00112318	0.0178473
ENSG00000153214	TMEM87B	-0.463956	0.00245563	0.0306162
ENSG00000145391	SETD7	-0.464974	0.000459734	0.00954401
ENSG00000011132	APBA3	-0.464996	5.7103e-06	0.000349019
ENSG00000167797	CDK2AP2	-0.465318	0.00254652	0.0312787
ENSG00000126351	THRA	-0.465393	0.00543215	0.0508646
ENSG00000167987	VPS37C	-0.466038	0.00874055	0.0701647
ENSG00000142459	EVI5L	-0.466085	0.000151438	0.00412872
ENSG00000122986	HVCN1	-0.466724	0.0138552	0.0943373
ENSG00000204842	ATXN2	-0.467689	0.00156408	0.022686
ENSG00000068650	ATP11A	-0.467955	0.0011389	0.0180535
ENSG00000165175	MID1IP1	-0.468083	0.0144266	0.0969718
ENSG00000186815	TPCN1	-0.468109	0.00334858	0.0373444
ENSG00000077463	SIRT6	-0.468254	0.00250485	0.0309654
ENSG00000181513	ACBD4	-0.469003	0.00721264	0.0617468
ENSG00000168066	SF1	-0.46906	0.0014365	0.021339
ENSG00000250571	GLI4	-0.469346	0.00277133	0.0332281
ENSG00000110171	TRIM3	-0.471136	0.00774308	0.0646043
ENSG00000161265	U2AF1L4	-0.471165	0.0047614	0.0469037
ENSG00000107872	FBXL15	-0.471454	0.00307276	0.0353892
ENSG00000152082	MZT2B	-0.472081	0.00522534	0.04987
ENSG00000101493	ZNF516	-0.47228	0.00533328	0.050305
ENSG00000186312	CA5BP1	-0.472867	0.00410532	0.0429181
ENSG00000179271	GADD45GIP1	-0.473233	0.00737789	0.0624523
ENSG00000198728	LDB1	-0.473507	2.13463e-07	2.26219e-05
ENSG00000171045	TSNARE1	-0.474193	0.00568029	0.0525667
ENSG00000103326	CAPN15	-0.474227	0.000852527	0.0145494
ENSG00000015532	XYLT2	-0.474389	0.00441858	0.0445703
ENSG00000124074	ENKD1	-0.474538	0.00397523	0.0418913
ENSG00000243477	NAT6	-0.474695	0.0107487	0.0799858
ENSG00000104884	ERCC2	-0.475007	0.00195591	0.0264975
ENSG00000158062	UBXN11	-0.476154	0.00075169	0.0133848
ENSG00000261971	MMP25-AS1	-0.476319	0.000718906	0.0130126
ENSG00000179134	SAMD4B	-0.476729	2.99515e-05	0.00117681
ENSG00000196233	LCOR	-0.476743	0.00150161	0.021974
ENSG00000165684	SNAPC4	-0.47691	1.77856e-05	0.000792272
ENSG00000197355	UAP1L1	-0.477649	0.000405888	0.00875824
ENSG00000123091	RNF11	-0.478071	0.0018374	0.0253095
ENSG00000183401	CCDC159	-0.479446	0.00172083	0.0241596
ENSG00000169957	ZNF768	-0.480914	0.000665105	0.0122411
ENSG00000104885	DOT1L	-0.481054	0.00145371	0.0214884
ENSG00000103043	VAC14	-0.482199	0.000798764	0.0139027
ENSG00000110697	PITPNM1	-0.483035	2.71209e-06	0.000189572
ENSG00000161036	LRWD1	-0.483266	0.00466798	0.046353
ENSG00000104866	PPP1R37	-0.483272	0.000183048	0.00481087
ENSG00000004399	PLXND1	-0.483513	0.0118697	0.0851096
ENSG00000115355	CCDC88A	-0.483998	0.00571778	0.052765
ENSG00000167978	SRRM2	-0.484247	4.35411e-06	0.000281859
ENSG00000149591	TAGLN	-0.484351	0.00527592	0.0501308
ENSG00000229344	MTCO2P12	-0.484983	0.00605892	0.0548727
ENSG00000146083	RNF44	-0.4863	5.24548e-05	0.00181397
ENSG00000165097	KDM1B	-0.486383	0.00340246	0.0378272
ENSG00000205476	CCDC85C	-0.486415	0.00201721	0.0270215
ENSG00000178685	PARP10	-0.486726	0.000534725	0.0104953
ENSG00000005206	SPPL2B	-0.486796	0.000190635	0.00495087
ENSG00000107140	TESK1	-0.486922	0.00081253	0.014105
ENSG00000159335	PTMS	-0.487157	0.00383249	0.040912
ENSG00000213445	SIPA1	-0.488325	0.00122323	0.0190456
ENSG00000198752	CDC42BPB	-0.488484	0.00983033	0.0752361
ENSG00000106991	ENG	-0.488819	0.0121493	0.0865335
ENSG00000133612	AGAP3	-0.490713	0.0134969	0.0926175
ENSG00000160741	CRTC2	-0.492686	7.69388e-05	0.00245998
ENSG00000107862	GBF1	-0.493305	5.61444e-07	5.26995e-05
ENSG00000131469	RPL27	-0.493579	0.00332914	0.0372009
ENSG00000105327	BBC3	-0.493931	0.00229764	0.0292287
ENSG00000072310	SREBF1	-0.494504	4.96093e-06	0.000311922
ENSG00000188493	C19orf54	-0.494873	0.000771458	0.0135303
ENSG00000151151	IPMK	-0.495753	0.0141707	0.0959953
ENSG00000160094	ZNF362	-0.496009	7.46667e-05	0.00240489
ENSG00000164970	FAM219A	-0.49644	0.000106418	0.00317556
ENSG00000171222	SCAND1	-0.496789	0.00160487	0.0230698
ENSG00000173581	CCDC106	-0.496855	0.0131416	0.0911794
ENSG00000130254	SAFB2	-0.497018	1.74182e-06	0.000130769
ENSG00000198899	MT-ATP6	-0.497028	0.000745284	0.0133068
ENSG00000187961	KLHL17	-0.497749	0.00128682	0.0197548
ENSG00000100393	EP300	-0.498016	4.41166e-05	0.00158398
ENSG00000176058	TPRN	-0.498546	0.00543537	0.0508646
ENSG00000215440	NPEPL1	-0.500111	0.000846918	0.0145292
ENSG00000107551	RASSF4	-0.501054	0.0120454	0.0858865
ENSG00000103249	CLCN7	-0.501203	1.67107e-05	0.000746924
ENSG00000255197	AC090559.1	-0.501414	0.00137096	0.0207554
ENSG00000142453	CARM1	-0.502761	3.12489e-05	0.00120423
ENSG00000108187	PBLD	-0.5033	0.01448	0.0971817
ENSG00000161091	MFSD12	-0.503833	3.93887e-05	0.0014418
ENSG00000243056	EIF4EBP3	-0.504039	0.0110352	0.081139
ENSG00000166783	MARF1	-0.504083	0.00356861	0.0390793
ENSG00000125089	SH3TC1	-0.504507	0.008986	0.0713505
ENSG00000035862	TIMP2	-0.505144	0.0060986	0.0550424
ENSG00000196338	NLGN3	-0.506683	0.00960283	0.0743611
ENSG00000210112	MT-TM	-0.507206	0.00275426	0.0331141
ENSG00000183386	FHL3	-0.507226	0.00180468	0.0250426
ENSG00000186111	PIP5K1C	-0.50739	2.02775e-05	0.000876534
ENSG00000169220	RGS14	-0.508952	0.00197727	0.02665
ENSG00000136305	CIDEB	-0.509144	0.00104925	0.0171282
ENSG00000075240	GRAMD4	-0.509381	8.76542e-06	0.000457089
ENSG00000187840	EIF4EBP1	-0.510478	0.0107507	0.0799858
ENSG00000068724	TTC7A	-0.511575	0.00221484	0.0285346
ENSG00000160888	IER2	-0.511741	0.0050766	0.0489447
ENSG00000070047	PHRF1	-0.512124	0.0067729	0.0592167
ENSG00000165458	INPPL1	-0.512203	2.46077e-07	2.536e-05
ENSG00000177666	PNPLA2	-0.512224	0.0019377	0.0263323
ENSG00000077150	NFKB2	-0.513615	0.0113461	0.0828087
ENSG00000080802	CNOT4	-0.513812	2.3081e-05	0.000969034
ENSG00000087266	SH3BP2	-0.513894	1.00115e-05	0.000498338
ENSG00000251562	MALAT1	-0.51482	0.000499824	0.0100585
ENSG00000100243	CYB5R3	-0.514931	8.64017e-05	0.00272279
ENSG00000198763	MT-ND2	-0.515653	0.000741566	0.0132909
ENSG00000026297	RNASET2	-0.51626	0.00202546	0.0270769
ENSG00000127419	TMEM175	-0.516728	2.47019e-07	2.536e-05
ENSG00000172375	C2CD2L	-0.517362	2.89115e-06	0.000199961
ENSG00000159788	RGS12	-0.518091	0.00258374	0.0316135
ENSG00000198853	RUSC2	-0.52025	0.00424888	0.0436205
ENSG00000007376	RPUSD1	-0.520434	0.000118166	0.00342973
ENSG00000166484	MAPK7	-0.520446	0.000110282	0.00327136
ENSG00000124104	SNX21	-0.520982	0.00395104	0.0418377
ENSG00000215271	HOMEZ	-0.521234	0.0149005	0.0991432
ENSG00000273253	AL022328.4	-0.521512	0.0107533	0.0799858
ENSG00000149499	EML3	-0.522222	4.09675e-08	5.60785e-06
ENSG00000165046	LETM2	-0.522526	0.0124624	0.0879999
ENSG00000105245	NUMBL	-0.522783	0.000819238	0.0142026
ENSG00000100364	KIAA0930	-0.523124	0.00503992	0.0487102
ENSG00000105298	CACTIN	-0.52461	9.64751e-05	0.00294832
ENSG00000111321	LTBR	-0.524989	0.0055275	0.0515521
ENSG00000082014	SMARCD3	-0.525416	0.00709512	0.0609392
ENSG00000138829	FBN2	-0.52655	0.00684248	0.0594296
ENSG00000189060	H1F0	-0.526915	0.0137537	0.0938409
ENSG00000184967	NOC4L	-0.528049	0.000593798	0.0112925
ENSG00000137309	HMGA1	-0.529639	0.00530788	0.0502834
ENSG00000179943	FIZ1	-0.530014	0.00121882	0.0189995
ENSG00000130312	MRPL34	-0.530347	5.16788e-05	0.00179659
ENSG00000141577	CEP131	-0.530948	0.000132692	0.00374186
ENSG00000065526	SPEN	-0.532747	6.26105e-06	0.000364055
ENSG00000099381	SETD1A	-0.532797	0.00013462	0.00378001
ENSG00000159840	ZYX	-0.533854	0.000625647	0.0117163
ENSG00000103168	TAF1C	-0.534588	2.91353e-05	0.00114975
ENSG00000183963	SMTN	-0.534725	0.0114539	0.0831226
ENSG00000077454	LRCH4	-0.535026	6.09759e-06	0.000360556
ENSG00000118046	STK11	-0.535185	6.22048e-07	5.67662e-05
ENSG00000209082	MT-TL1	-0.535808	0.00218077	0.0282062
ENSG00000105281	SLC1A5	-0.535929	0.0107793	0.080005
ENSG00000228300	C19orf24	-0.536423	0.000565837	0.0109187
ENSG00000124782	RREB1	-0.53672	7.27146e-06	0.000398143
ENSG00000005339	CREBBP	-0.537502	5.42294e-06	0.000337196
ENSG00000060491	OGFR	-0.537555	0.00231897	0.0294431
ENSG00000079313	REXO1	-0.538266	1.55952e-06	0.000119846
ENSG00000164221	CCDC112	-0.538699	0.0135729	0.0929002
ENSG00000105963	ADAP1	-0.538911	0.000365517	0.00817286
ENSG00000146373	RNF217	-0.540286	0.00228022	0.0290864
ENSG00000164897	TMUB1	-0.540393	1.69457e-06	0.000127979
ENSG00000254858	MPV17L2	-0.540827	0.00281196	0.0336233
ENSG00000132394	EEFSEC	-0.541898	0.000265345	0.00645723
ENSG00000139718	SETD1B	-0.542561	2.8461e-05	0.00112993
ENSG00000167522	ANKRD11	-0.542614	4.56909e-08	6.06489e-06
ENSG00000131591	C1orf159	-0.543609	0.000768796	0.0135303
ENSG00000204673	AKT1S1	-0.544202	1.33956e-05	0.000631815
ENSG00000113916	BCL6	-0.545643	0.0143704	0.0966852
ENSG00000143614	GATAD2B	-0.546064	0.00441209	0.0445652
ENSG00000148400	NOTCH1	-0.547651	0.00102185	0.0168061
ENSG00000158545	ZC3H18	-0.548246	1.55483e-06	0.000119846
ENSG00000143862	ARL8A	-0.548782	0.00516493	0.0495057
ENSG00000276231	PIK3R6	-0.549183	0.00346683	0.0383481
ENSG00000106665	CLIP2	-0.550165	0.0147681	0.0988124
ENSG00000105723	GSK3A	-0.551342	5.89119e-05	0.0020056
ENSG00000103145	HCFC1R1	-0.551536	0.000575422	0.0110228
ENSG00000152784	PRDM8	-0.553047	0.00411302	0.0429303
ENSG00000100151	PICK1	-0.553083	0.00036769	0.00820343
ENSG00000140044	JDP2	-0.553199	0.00456427	0.0456115
ENSG00000137218	FRS3	-0.553548	0.00738066	0.0624523
ENSG00000085265	FCN1	-0.553963	0.00683646	0.0594296
ENSG00000158106	RHPN1	-0.554601	0.00922044	0.0724849
ENSG00000103202	NME4	-0.555386	0.000613777	0.011622
ENSG00000205726	ITSN1	-0.555408	0.00316528	0.0360754
ENSG00000075399	VPS9D1	-0.556296	0.00472878	0.0466275
ENSG00000269352	PTOV1-AS2	-0.556856	2.26206e-05	0.000952749
ENSG00000072518	MARK2	-0.558068	8.78978e-05	0.00275016
ENSG00000140464	PML	-0.558156	0.00648259	0.0572209
ENSG00000108819	PPP1R9B	-0.558803	0.000227221	0.00565758
ENSG00000103042	SLC38A7	-0.55894	0.00189142	0.0258908
ENSG00000170604	IRF2BP1	-0.559476	6.44019e-05	0.00213713
ENSG00000130511	SSBP4	-0.560325	0.00141372	0.0211591
ENSG00000136830	FAM129B	-0.56043	0.0132326	0.0914953
ENSG00000205903	ZNF316	-0.560591	6.31001e-05	0.0021153
ENSG00000161202	DVL3	-0.563094	3.66592e-08	5.20333e-06
ENSG00000185189	NRBP2	-0.563138	0.00077222	0.0135303
ENSG00000014164	ZC3H3	-0.563373	0.000424363	0.00901793
ENSG00000162585	FAAP20	-0.563908	1.27062e-06	0.000101195
ENSG00000126214	KLC1	-0.564267	2.17585e-06	0.000156245
ENSG00000258727	AL135999.1	-0.565109	0.000307667	0.00720687
ENSG00000119574	ZBTB45	-0.565718	0.00148044	0.0217855
ENSG00000159588	CCDC17	-0.566594	0.00885485	0.0707741
ENSG00000129911	KLF16	-0.56797	0.00068237	0.0124715
ENSG00000188747	NOXA1	-0.568317	0.00187608	0.0257076
ENSG00000175938	ORAI3	-0.569712	0.00379414	0.0405694
ENSG00000127124	HIVEP3	-0.569757	0.00961483	0.0744102
ENSG00000105698	USF2	-0.570093	6.18251e-07	5.67662e-05
ENSG00000101986	ABCD1	-0.570522	0.000444131	0.00933813
ENSG00000143368	SF3B4	-0.57087	0.000100868	0.00304714
ENSG00000167548	KMT2D	-0.572331	6.80266e-06	0.000377292
ENSG00000134986	NREP	-0.573663	0.00459171	0.0458508
ENSG00000128604	IRF5	-0.573784	0.00314493	0.0359996
ENSG00000167566	NCKAP5L	-0.574816	0.00108822	0.0175628
ENSG00000272333	KMT2B	-0.576431	1.0586e-09	2.48413e-07
ENSG00000254703	SENCR	-0.576956	0.00802765	0.0662218
ENSG00000152926	ZNF117	-0.579008	0.0106405	0.079432
ENSG00000149639	SOGA1	-0.579343	0.00317388	0.0361108
ENSG00000162430	SELENON	-0.580276	0.000317956	0.00738209
ENSG00000179115	FARSA	-0.581243	0.00429936	0.0437629
ENSG00000051523	CYBA	-0.582338	5.36207e-05	0.00184942
ENSG00000165801	ARHGEF40	-0.583381	0.0061785	0.0555346
ENSG00000150527	CTAGE5	-0.584963	0.00606678	0.054885
ENSG00000101194	SLC17A9	-0.585305	0.00185797	0.025566
ENSG00000142733	MAP3K6	-0.586087	6.35227e-05	0.00211866
ENSG00000148411	NACC2	-0.587409	4.90147e-05	0.0017158
ENSG00000171067	C11orf24	-0.587535	0.0046722	0.046353
ENSG00000107902	LHPP	-0.587835	0.000370442	0.00822896
ENSG00000088247	KHSRP	-0.588728	1.44974e-08	2.41153e-06
ENSG00000100599	RIN3	-0.589782	3.74245e-06	0.00024697
ENSG00000185049	NELFA	-0.590149	2.61307e-05	0.0010656
ENSG00000279457	FO538757.1	-0.590778	0.00912677	0.0722643
ENSG00000179262	RAD23A	-0.591542	6.50493e-07	5.81505e-05
ENSG00000164086	DUSP7	-0.592542	0.00944566	0.0737964
ENSG00000126458	RRAS	-0.59306	0.00124963	0.0193192
ENSG00000139613	SMARCC2	-0.593572	1.47085e-08	2.41606e-06
ENSG00000118495	PLAGL1	-0.594203	6.31981e-06	0.000365853
ENSG00000238227	TMEM250	-0.595149	0.005328	0.050305
ENSG00000107736	CDH23	-0.595904	0.000273388	0.00661619
ENSG00000006015	REX1BD	-0.596079	9.12854e-05	0.00282255
ENSG00000102189	EEA1	-0.596278	0.00464109	0.0461491
ENSG00000132003	ZSWIM4	-0.596308	0.000106569	0.00317556
ENSG00000146963	LUC7L2	-0.596577	1.95884e-05	0.000855187
ENSG00000167182	SP2	-0.597345	4.03525e-07	3.92794e-05
ENSG00000010327	STAB1	-0.59929	0.00124827	0.0193192
ENSG00000231503	PTMAP4	-0.59932	0.000629607	0.0117691
ENSG00000128228	SDF2L1	-0.600014	0.00196964	0.0266286
ENSG00000130204	TOMM40	-0.600112	0.00210465	0.0277127
ENSG00000173486	FKBP2	-0.601458	9.46212e-08	1.1202e-05
ENSG00000196923	PDLIM7	-0.601638	0.00492639	0.0478829
ENSG00000172725	CORO1B	-0.601666	0.000113968	0.00334297
ENSG00000123384	LRP1	-0.602843	0.0118182	0.0849577
ENSG00000099821	POLRMT	-0.603186	0.000617278	0.0116547
ENSG00000156858	PRR14	-0.603401	2.05338e-06	0.000150746
ENSG00000140280	LYSMD2	-0.603759	0.0107479	0.0799858
ENSG00000049769	PPP1R3F	-0.604033	0.00272607	0.0328654
ENSG00000180089	TMEM86B	-0.604158	0.00212152	0.027833
ENSG00000058453	CROCC	-0.604196	0.000942121	0.0156714
ENSG00000108175	ZMIZ1	-0.60426	1.56992e-05	0.000711391
ENSG00000151176	PLBD2	-0.605052	0.000386023	0.00846867
ENSG00000099326	MZF1	-0.605321	5.44131e-07	5.14419e-05
ENSG00000180902	D2HGDH	-0.60616	0.00486388	0.0475922
ENSG00000102890	ELMO3	-0.606774	0.00263692	0.0321147
ENSG00000132024	CC2D1A	-0.609595	1.54412e-08	2.5051e-06
ENSG00000106290	TAF6	-0.609635	1.67827e-09	3.6757e-07
ENSG00000168000	BSCL2	-0.610719	0.00144235	0.0213686
ENSG00000090061	CCNK	-0.610782	0.000113932	0.00334297
ENSG00000175826	CTDNEP1	-0.610852	8.0967e-08	9.85173e-06
ENSG00000104946	TBC1D17	-0.611054	4.3755e-07	4.22783e-05
ENSG00000177732	SOX12	-0.612462	0.0014842	0.0217964
ENSG00000174915	PTDSS2	-0.613026	0.00171541	0.0241596
ENSG00000169136	ATF5	-0.613446	0.0120885	0.0861473
ENSG00000123144	TRIR	-0.614118	6.33058e-07	5.69796e-05
ENSG00000171365	CLCN5	-0.614234	0.0042787	0.043654
ENSG00000156860	FBRS	-0.614711	2.13509e-05	0.000907999
ENSG00000188566	NDOR1	-0.61508	1.33004e-08	2.26987e-06
ENSG00000159314	ARHGAP27	-0.616265	2.6888e-05	0.00108719
ENSG00000085872	CHERP	-0.617457	6.71502e-08	8.48481e-06
ENSG00000173442	EHBP1L1	-0.618653	6.55008e-06	0.000371011
ENSG00000185650	ZFP36L1	-0.619011	0.000464521	0.0095979
ENSG00000125901	MRPS26	-0.620181	0.0095951	0.0743611
ENSG00000204681	GABBR1	-0.62205	4.79847e-05	0.00169437
ENSG00000070423	RNF126	-0.622051	6.36308e-06	0.000366743
ENSG00000262902	MTCO1P40	-0.624484	0.00352852	0.038737
ENSG00000085644	ZNF213	-0.625088	0.000483095	0.0098705
ENSG00000228594	FNDC10	-0.62599	0.000463528	0.00959247
ENSG00000064932	SBNO2	-0.626112	0.000138563	0.00387415
ENSG00000173327	MAP3K11	-0.628199	3.76497e-05	0.00139761
ENSG00000112715	VEGFA	-0.629816	0.00038029	0.00838489
ENSG00000099904	ZDHHC8	-0.630424	0.000405482	0.00875824
ENSG00000196358	NTNG2	-0.631493	0.00456408	0.0456115
ENSG00000116017	ARID3A	-0.633284	0.00120743	0.0188442
ENSG00000198888	MT-ND1	-0.634049	3.9086e-05	0.00143472
ENSG00000239697	TNFSF12	-0.635164	4.74159e-05	0.0016795
ENSG00000028277	POU2F2	-0.635736	0.000317559	0.00738209
ENSG00000063245	EPN1	-0.636221	8.26159e-06	0.000436006
ENSG00000166165	CKB	-0.637859	0.00727495	0.062078
ENSG00000153815	CMIP	-0.638376	1.43239e-05	0.000666004
ENSG00000159228	CBR1	-0.639109	0.00940566	0.0735276
ENSG00000171703	TCEA2	-0.639141	2.35494e-06	0.000167277
ENSG00000210195	MT-TT	-0.639778	0.00238014	0.0299593
ENSG00000183828	NUDT14	-0.640648	0.0104592	0.0785059
ENSG00000140750	ARHGAP17	-0.64164	2.01484e-05	0.000873829
ENSG00000170638	TRABD	-0.641768	5.87325e-06	0.000355264
ENSG00000119866	BCL11A	-0.642335	0.000413181	0.00888643
ENSG00000279253	AL121753.2	-0.645663	0.0131871	0.0913115
ENSG00000185262	UBALD2	-0.645906	0.000710529	0.0128965
ENSG00000186395	KRT10	-0.645952	0.000453128	0.00943669
ENSG00000172366	MCRIP2	-0.646341	0.000119738	0.00346582
ENSG00000159216	RUNX1	-0.646884	9.67008e-06	0.000488438
ENSG00000173905	GOLIM4	-0.64896	0.00973237	0.0747913
ENSG00000160117	ANKLE1	-0.649098	0.00913409	0.0722643
ENSG00000182087	TMEM259	-0.649558	5.74325e-10	1.39763e-07
ENSG00000265666	RARA-AS1	-0.649591	0.00424266	0.0436055
ENSG00000173457	PPP1R14B	-0.650771	0.00162491	0.0231796
ENSG00000171813	PWWP2B	-0.651189	0.000554306	0.0107416
ENSG00000130749	ZC3H4	-0.6512	1.51527e-05	0.000694164
ENSG00000099330	OCEL1	-0.651236	3.64279e-05	0.00136381
ENSG00000140836	ZFHX3	-0.651757	0.00201537	0.0270215
ENSG00000107281	NPDC1	-0.652229	0.00477136	0.0469666
ENSG00000244682	FCGR2C	-0.652655	0.0100858	0.0764784
ENSG00000104983	CCDC61	-0.655865	1.44005e-05	0.000666004
ENSG00000105516	DBP	-0.656417	6.88338e-05	0.00226136
ENSG00000141232	TOB1	-0.656444	0.00304218	0.0350985
ENSG00000145416	2020-03-01	-0.657008	0.00595641	0.0543115
ENSG00000197599	CCDC154	-0.657384	0.00174533	0.0243993
ENSG00000167962	ZNF598	-0.657614	3.61055e-06	0.000240844
ENSG00000105204	DYRK1B	-0.659302	9.18729e-05	0.00283404
ENSG00000131116	ZNF428	-0.659758	2.7357e-05	0.00109603
ENSG00000163453	IGFBP7	-0.659953	0.000595217	0.0113031
ENSG00000174996	KLC2	-0.661816	0.0008519	0.0145494
ENSG00000011451	WIZ	-0.662156	4.55694e-08	6.06489e-06
ENSG00000141582	CBX4	-0.662631	0.000271338	0.00657869
ENSG00000225630	MTND2P28	-0.662663	0.000419213	0.00898534
ENSG00000087074	PPP1R15A	-0.664028	0.0117241	0.0846051
ENSG00000184232	OAF	-0.665837	0.0102082	0.0772283
ENSG00000224877	NDUFAF8	-0.666408	0.00350436	0.0385546
ENSG00000090776	EFNB1	-0.667068	0.00537985	0.050606
ENSG00000168488	ATXN2L	-0.667485	4.17302e-09	8.30873e-07
ENSG00000107864	CPEB3	-0.66906	4.7517e-06	0.000303117
ENSG00000004777	ARHGAP33	-0.671526	0.00250797	0.0309749
ENSG00000143382	ADAMTSL4	-0.67166	2.54516e-05	0.00105274
ENSG00000155846	PPARGC1B	-0.672397	0.00703425	0.0605351
ENSG00000167702	KIFC2	-0.672467	1.18728e-05	0.000573606
ENSG00000142599	RERE	-0.672831	9.33596e-06	0.000476935
ENSG00000104852	SNRNP70	-0.675873	3.21031e-10	8.27189e-08
ENSG00000152518	ZFP36L2	-0.676027	5.45124e-06	0.000337196
ENSG00000099991	CABIN1	-0.676837	2.13043e-06	0.000155533
ENSG00000151650	VENTX	-0.676853	0.0120156	0.0858139
ENSG00000210194	MT-TE	-0.679364	0.0148716	0.0990323
ENSG00000184922	FMNL1	-0.679396	1.34142e-05	0.000631815
ENSG00000160972	PPP1R16A	-0.680048	0.000434123	0.00915699
ENSG00000268858	AL118506.1	-0.680969	0.00209265	0.0276692
ENSG00000263001	GTF2I	-0.681993	0.00136098	0.020652
ENSG00000105329	TGFB1	-0.68278	9.14194e-08	1.10215e-05
ENSG00000212907	MT-ND4L	-0.685827	1.43708e-05	0.000666004
ENSG00000161847	RAVER1	-0.686691	2.80235e-07	2.8547e-05
ENSG00000214022	REPIN1	-0.687268	2.77676e-09	5.79198e-07
ENSG00000143554	SLC27A3	-0.687332	0.0114118	0.0830354
ENSG00000226091	LINC00937	-0.68798	0.00646173	0.0572209
ENSG00000172534	HCFC1	-0.691079	4.54521e-08	6.06489e-06
ENSG00000079432	CIC	-0.693367	8.69071e-11	2.53788e-08
ENSG00000185340	GAS2L1	-0.693577	0.00236592	0.0298559
ENSG00000065054	SLC9A3R2	-0.693951	0.00468786	0.046353
ENSG00000245848	CEBPA	-0.694479	0.000549089	0.0106582
ENSG00000167595	PROSER3	-0.69528	1.03442e-07	1.20295e-05
ENSG00000133246	PRAM1	-0.696116	6.94327e-05	0.00226969
ENSG00000265206	AC004687.1	-0.696293	0.000275455	0.00665397
ENSG00000196123	KIAA0895L	-0.697307	1.89858e-05	0.000837223
ENSG00000165886	UBTD1	-0.698897	0.000674296	0.0123583
ENSG00000184083	FAM120C	-0.699114	0.00344722	0.0382278
ENSG00000174885	NLRP6	-0.699172	0.0117026	0.0844963
ENSG00000198786	MT-ND5	-0.700008	9.18177e-06	0.000473167
ENSG00000130881	LRP3	-0.701624	1.61237e-06	0.000123187
ENSG00000131759	RARA	-0.70314	6.14382e-05	0.00207547
ENSG00000067836	ROGDI	-0.704636	8.52802e-05	0.00269391
ENSG00000108515	ENO3	-0.705278	6.1245e-06	0.000360556
ENSG00000140988	RPS2	-0.705762	0.00023365	0.0057932
ENSG00000131584	ACAP3	-0.706166	2.62212e-12	1.18818e-09
ENSG00000084764	MAPRE3	-0.707868	0.00127425	0.0196306
ENSG00000163702	IL17RC	-0.708024	0.00421443	0.0434095
ENSG00000225616	AL138785.1	-0.708831	9.75945e-06	0.0004895
ENSG00000105738	SIPA1L3	-0.708867	1.68072e-06	0.000127666
ENSG00000088256	GNA11	-0.709951	0.00666279	0.0584094
ENSG00000136630	HLX	-0.712282	0.0100723	0.0764201
ENSG00000133216	EPHB2	-0.71319	0.00499942	0.0484136
ENSG00000153443	UBALD1	-0.714998	0.000117879	0.00342973
ENSG00000070444	MNT	-0.716491	2.66796e-06	0.000187485
ENSG00000273729	AC007686.3	-0.717384	9.06297e-06	0.000468884
ENSG00000169682	SPNS1	-0.71747	0.0117744	0.0848754
ENSG00000232434	AJM1	-0.718265	0.0014024	0.0211058
ENSG00000135678	CPM	-0.721491	0.0113377	0.0828087
ENSG00000128016	ZFP36	-0.72393	0.00101782	0.0167609
ENSG00000049089	COL9A2	-0.723963	0.000241538	0.00595959
ENSG00000060138	YBX3	-0.727719	0.000113772	0.00334297
ENSG00000229124	VIM-AS1	-0.727939	6.75309e-07	5.9961e-05
ENSG00000178209	PLEC	-0.730255	9.67376e-10	2.31132e-07
ENSG00000072401	UBE2D1	-0.73189	0.000201627	0.00517714
ENSG00000182095	TNRC18	-0.732177	2.35081e-10	6.43584e-08
ENSG00000167615	LENG8	-0.735464	1.90092e-07	2.06446e-05
ENSG00000142409	ZNF787	-0.735644	7.48225e-06	0.000404627
ENSG00000197629	MPEG1	-0.735761	0.0109246	0.0806969
ENSG00000164713	BRI3	-0.735865	0.00021747	0.00550631
ENSG00000174791	RIN1	-0.736603	0.0019693	0.0266286
ENSG00000115310	RTN4	-0.737247	6.92184e-06	0.000382185
ENSG00000076201	PTPN23	-0.73891	1.13467e-14	9.3192e-12
ENSG00000136295	TTYH3	-0.73935	8.77461e-05	0.00275016
ENSG00000119669	IRF2BPL	-0.739972	7.38394e-08	9.06845e-06
ENSG00000122515	ZMIZ2	-0.741356	2.12389e-11	7.34475e-09
ENSG00000015285	WAS	-0.741901	7.16038e-05	0.0023176
ENSG00000183784	C9orf66	-0.742534	0.00559825	0.0519172
ENSG00000225342	AC079630.1	-0.743623	0.00461399	0.0460034
ENSG00000137166	FOXP4	-0.744054	2.76432e-05	0.00110079
ENSG00000166987	MBD6	-0.745748	1.28832e-05	0.000613401
ENSG00000260528	FAM157C	-0.745824	0.0115537	0.0836972
ENSG00000238057	ZEB2-AS1	-0.746021	0.0029931	0.0349
ENSG00000132535	DLG4	-0.746363	1.05329e-06	8.64251e-05
ENSG00000246922	UBAP1L	-0.747714	0.00294214	0.0345232
ENSG00000169228	RAB24	-0.749904	0.000109633	0.00325947
ENSG00000025708	TYMP	-0.749993	0.00335051	0.0373444
ENSG00000146192	FGD2	-0.750524	0.00373192	0.0401977
ENSG00000088038	CNOT3	-0.751775	9.91416e-08	1.16323e-05
ENSG00000188486	H2AFX	-0.752488	0.000222393	0.00558788
ENSG00000073150	PANX2	-0.754299	0.0029843	0.0348283
ENSG00000104973	MED25	-0.754509	2.6974e-05	0.0010872
ENSG00000198695	MT-ND6	-0.754738	1.23299e-07	1.38485e-05
ENSG00000133247	KMT5C	-0.756188	0.000217003	0.0055051
ENSG00000167470	MIDN	-0.756933	7.89599e-05	0.00251238
ENSG00000187796	CARD9	-0.756955	0.000417791	0.00897091
ENSG00000090924	PLEKHG2	-0.758297	0.00796982	0.0657861
ENSG00000132005	RFX1	-0.761284	6.92115e-08	8.66199e-06
ENSG00000196576	PLXNB2	-0.763019	0.00151711	0.0221024
ENSG00000111676	ATN1	-0.763485	0.000340559	0.00775612
ENSG00000128011	LRFN1	-0.764027	0.00204521	0.0272854
ENSG00000165804	ZNF219	-0.766148	0.00052107	0.0103591
ENSG00000127666	TICAM1	-0.766681	0.00219901	0.0283862
ENSG00000120896	SORBS3	-0.770738	0.00267612	0.0324717
ENSG00000263126	AC040162.3	-0.771678	2.61921e-05	0.0010656
ENSG00000140406	TLNRD1	-0.772574	4.61926e-08	6.07017e-06
ENSG00000244627	Z98749.2	-0.773885	0.000269318	0.0065418
ENSG00000136826	KLF4	-0.77741	0.000354524	0.00799108
ENSG00000115255	REEP6	-0.78095	0.00490723	0.0478027
ENSG00000177685	CRACR2B	-0.781029	0.0028248	0.0336437
ENSG00000158887	MPZ	-0.782952	0.000916393	0.0153405
ENSG00000204149	AGAP6	-0.784634	0.000212266	0.00540579
ENSG00000125900	SIRPD	-0.787308	0.00780018	0.0648337
ENSG00000099866	MADCAM1	-0.788484	0.0107806	0.080005
ENSG00000141867	BRD4	-0.789704	7.61076e-11	2.32588e-08
ENSG00000130479	MAP1S	-0.791654	2.41298e-07	2.51658e-05
ENSG00000185507	IRF7	-0.792634	0.0028071	0.0335957
ENSG00000140675	SLC5A2	-0.793065	0.00727368	0.062078
ENSG00000061938	TNK2	-0.794776	2.78737e-13	1.5262e-10
ENSG00000099364	FBXL19	-0.796027	2.16575e-06	0.000156245
ENSG00000116871	MAP7D1	-0.796707	2.1775e-08	3.4065e-06
ENSG00000266714	MYO15B	-0.796834	2.99553e-07	3.00491e-05
ENSG00000130699	TAF4	-0.797138	3.11248e-05	0.00120297
ENSG00000132613	MTSS1L	-0.797531	0.00918753	0.0723821
ENSG00000282508	LINC01002	-0.797867	0.000429577	0.00909029
ENSG00000130518	IQCN	-0.79818	0.000494748	0.0100332
ENSG00000240409	MTATP8P1	-0.799618	0.000712004	0.0129054
ENSG00000108798	ABI3	-0.799996	0.00290817	0.0342686
ENSG00000104897	SF3A2	-0.801974	2.66401e-10	7.14444e-08
ENSG00000162772	ATF3	-0.804996	0.00966922	0.0745239
ENSG00000203804	ADAMTSL4-AS1	-0.806535	0.000206432	0.00527767
ENSG00000142552	RCN3	-0.807259	0.000315861	0.00735945
ENSG00000105472	CLEC11A	-0.807802	0.000114369	0.00334727
ENSG00000104859	CLASRP	-0.807995	3.19429e-10	8.27189e-08
ENSG00000159128	IFNGR2	-0.811022	6.7814e-06	0.000377292
ENSG00000091073	DTX2	-0.813938	0.000177587	0.00470497
ENSG00000198598	MMP17	-0.814409	0.00424408	0.0436055
ENSG00000082397	EPB41L3	-0.817159	0.00145684	0.0215032
ENSG00000167685	ZNF444	-0.817989	2.3981e-09	5.0828e-07
ENSG00000272894	AC004982.2	-0.818137	0.00138232	0.0209024
ENSG00000180767	CHST13	-0.819031	0.000497172	0.0100513
ENSG00000185499	MUC1	-0.819183	0.00323887	0.0364713
ENSG00000126461	SCAF1	-0.820666	1.65594e-09	3.6757e-07
ENSG00000196498	NCOR2	-0.82302	2.12542e-07	2.26219e-05
ENSG00000127220	ABHD8	-0.823066	2.3613e-08	3.56665e-06
ENSG00000105722	ERF	-0.824686	8.16534e-06	0.000434416
ENSG00000148737	TCF7L2	-0.828832	3.60978e-06	0.000240844
ENSG00000132122	SPATA6	-0.828956	0.00052817	0.0104507
ENSG00000126005	MMP24OS	-0.829243	2.19366e-09	4.72572e-07
ENSG00000272256	AC044849.1	-0.831869	0.000122686	0.00352782
ENSG00000101439	CST3	-0.832096	0.000335595	0.00769644
ENSG00000066336	SPI1	-0.832393	4.87829e-05	0.00171405
ENSG00000231856	AL162377.1	-0.834828	0.00030356	0.00713611
ENSG00000267598	AC011446.2	-0.835577	0.000169461	0.0045262
ENSG00000182979	MTA1	-0.835895	7.0181e-08	8.70045e-06
ENSG00000132846	ZBED3	-0.83799	0.000298576	0.00705682
ENSG00000149782	PLCB3	-0.841278	1.35605e-08	2.2846e-06
ENSG00000254995	STX16-NPEPL1	-0.843081	0.000543989	0.0106219
ENSG00000171853	TRAPPC12	-0.843195	3.02685e-06	0.00020503
ENSG00000124313	IQSEC2	-0.84611	0.000210666	0.00537546
ENSG00000162302	RPS6KA4	-0.851359	2.43296e-06	0.00017189
ENSG00000210191	MT-TL2	-0.851608	0.000491406	0.00998079
ENSG00000141905	NFIC	-0.851964	1.87991e-13	1.07408e-10
ENSG00000178695	KCTD12	-0.853292	0.00168948	0.0238982
ENSG00000250479	CHCHD10	-0.853371	0.000164124	0.00441957
ENSG00000210127	MT-TA	-0.854642	0.0131766	0.0913115
ENSG00000141505	ASGR1	-0.859112	0.00269431	0.0326596
ENSG00000181222	POLR2A	-0.859819	1.56232e-09	3.53973e-07
ENSG00000261455	LINC01003	-0.859835	7.08942e-06	0.0003898
ENSG00000134780	DAGLA	-0.861085	0.00111187	0.0177104
ENSG00000213199	ASIC3	-0.86315	0.00556835	0.0517494
ENSG00000173801	JUP	-0.865779	0.00212862	0.027833
ENSG00000267007	AC012615.2	-0.868129	0.00681023	0.0594245
ENSG00000174788	PCP2	-0.870605	0.000765911	0.0135099
ENSG00000198324	FAM109A	-0.871983	0.00149887	0.0219583
ENSG00000177576	C18orf32	-0.872599	7.03615e-07	6.16414e-05
ENSG00000132522	GPS2	-0.873462	1.34423e-07	1.497e-05
ENSG00000159714	ZDHHC1	-0.874202	0.00216603	0.0280708
ENSG00000244486	SCARF2	-0.877045	0.000705334	0.0128377
ENSG00000259436	AC010247.2	-0.877697	0.000343635	0.00781264
ENSG00000213654	GPSM3	-0.878264	3.29364e-07	3.27892e-05
ENSG00000077420	APBB1IP	-0.884673	7.43538e-06	0.000404627
ENSG00000170684	ZNF296	-0.88488	2.88175e-06	0.000199961
ENSG00000139890	REM2	-0.885116	4.5364e-05	0.00161991
ENSG00000204103	MAFB	-0.885833	0.00365439	0.0397065
ENSG00000235027	AC068580.3	-0.887585	0.00678297	0.0592653
ENSG00000242028	HYPK	-0.888436	0.0001425	0.00395898
ENSG00000163435	ELF3	-0.891632	0.0109385	0.0807088
ENSG00000160973	FOXH1	-0.891881	0.011818	0.0849577
ENSG00000100092	SH3BP1	-0.89238	3.29296e-10	8.3217e-08
ENSG00000154146	NRGN	-0.892975	0.00329798	0.03698
ENSG00000105556	MIER2	-0.893905	5.98023e-07	5.57349e-05
ENSG00000104903	LYL1	-0.893962	2.14405e-06	0.000155663
ENSG00000197530	MIB2	-0.895017	5.32842e-17	7.00208e-14
ENSG00000183397	C19orf71	-0.895586	0.000182426	0.00480412
ENSG00000212123	PRR22	-0.898198	0.0058497	0.0537184
ENSG00000074855	ANO8	-0.898402	2.31017e-08	3.52999e-06
ENSG00000261416	AC012645.3	-0.899658	5.63964e-09	1.10613e-06
ENSG00000198467	TPM2	-0.903637	0.000637689	0.0118527
ENSG00000229604	MTATP8P2	-0.905904	0.00427235	0.043654
ENSG00000166341	DCHS1	-0.906632	0.0125013	0.0881325
ENSG00000181638	ZFP41	-0.907731	0.0147621	0.0988124
ENSG00000178951	ZBTB7A	-0.907942	1.94694e-12	9.47582e-10
ENSG00000167874	TMEM88	-0.910113	0.000529652	0.0104507
ENSG00000266074	BAHCC1	-0.910856	0.000123661	0.00354809
ENSG00000099624	ATP5F1D	-0.912535	1.1052e-08	1.9895e-06
ENSG00000269386	RAB11B-AS1	-0.913404	0.00148449	0.0217964
ENSG00000182487	NCF1B	-0.915333	0.000148508	0.00406571
ENSG00000198113	TOR4A	-0.915484	1.18669e-05	0.000573606
ENSG00000116032	GRIN3B	-0.917591	0.0020741	0.0275311
ENSG00000277443	MARCKS	-0.918639	0.000445996	0.00936236
ENSG00000250067	YJEFN3	-0.921251	0.00391176	0.0415557
ENSG00000258472	AC005726.1	-0.924135	0.0036561	0.0397065
ENSG00000171223	JUNB	-0.929151	1.0897e-07	1.25612e-05
ENSG00000105048	TNNT1	-0.933965	0.00171205	0.0241395
ENSG00000166816	LDHD	-0.938323	0.0113782	0.0828829
ENSG00000130758	MAP3K10	-0.94076	3.97644e-08	5.50047e-06
ENSG00000169246	NPIPB3	-0.941813	9.21456e-05	0.0028358
ENSG00000129993	CBFA2T3	-0.942952	1.53379e-05	0.000698472
ENSG00000039523	RIPOR1	-0.945172	7.27852e-12	2.81315e-09
ENSG00000142694	EVA1B	-0.94536	7.80129e-07	6.65693e-05
ENSG00000254206	NPIPB11	-0.946497	0.00731577	0.0622138
ENSG00000254614	AP003068.2	-0.946525	0.000769205	0.0135303
ENSG00000167996	FTH1	-0.947599	8.30511e-06	0.00043655
ENSG00000228253	MT-ATP8	-0.950304	1.36178e-09	3.13949e-07
ENSG00000126464	PRR12	-0.951223	6.00985e-09	1.14457e-06
ENSG00000012211	PRICKLE3	-0.952036	1.93461e-07	2.08383e-05
ENSG00000105662	CRTC1	-0.957665	1.56232e-13	9.33204e-11
ENSG00000174749	FAM241A	-0.961445	0.000139575	0.00388593
ENSG00000101213	PTK6	-0.969187	0.000449735	0.00940692
ENSG00000210100	MT-TI	-0.972551	3.39547e-06	0.00022882
ENSG00000105376	ICAM5	-0.988853	0.0149421	0.099269
ENSG00000230724	LINC01001	-0.989954	0.0075177	0.0632459
ENSG00000160999	SH2B2	-0.995912	5.91584e-06	0.000355264
ENSG00000162512	SDC3	-0.997469	0.0114367	0.0831226
ENSG00000185883	ATP6V0C	-0.998037	0.00118596	0.0185992
ENSG00000130522	JUND	-1.00311	7.94733e-09	1.47093e-06
ENSG00000270419	CAHM	-1.00338	0.00018869	0.0049275
ENSG00000233261	FAM238A	-1.00457	0.000528691	0.0104507
ENSG00000159239	AC005041.1	-1.01369	0.000660167	0.0121673
ENSG00000156381	ANKRD9	-1.01957	2.24333e-05	0.000947897
ENSG00000164403	SHROOM1	-1.02159	0.000859099	0.0146426
ENSG00000125534	PPDPF	-1.02304	1.82249e-06	0.000135307
ENSG00000274272	AC069281.2	-1.02363	2.62524e-08	3.87621e-06
ENSG00000197766	CFD	-1.02724	8.86495e-06	0.000460452
ENSG00000222009	BTBD19	-1.02958	0.00233408	0.0296063
ENSG00000180233	ZNRF2	-1.03601	6.44641e-06	0.000369336
ENSG00000245213	AC105285.1	-1.03741	0.00975939	0.0749551
ENSG00000237781	AL356356.1	-1.04855	0.00302691	0.0349925
ENSG00000213015	ZNF580	-1.04982	7.83316e-16	8.57796e-13
ENSG00000239857	GET4	-1.05424	1.85156e-06	0.000136693
ENSG00000142235	LMTK3	-1.05682	0.000548794	0.0106582
ENSG00000181444	ZNF467	-1.05831	6.36134e-08	8.11595e-06
ENSG00000120738	EGR1	-1.06017	0.0129903	0.0905387
ENSG00000008441	NFIX	-1.07869	1.26145e-06	0.000101195
ENSG00000197483	ZNF628	-1.08078	1.95745e-11	6.95212e-09
ENSG00000165644	COMTD1	-1.08218	7.27676e-12	2.81315e-09
ENSG00000132510	KDM6B	-1.08413	7.3826e-11	2.30987e-08
ENSG00000184897	H1FX	-1.08502	9.36377e-06	0.000476935
ENSG00000186567	CEACAM19	-1.08807	1.75141e-06	0.000130769
ENSG00000173369	C1QB	-1.09577	0.0148253	0.0989652
ENSG00000112787	FBRSL1	-1.1092	9.41359e-24	6.1852e-20
ENSG00000231160	KLF3-AS1	-1.11092	0.0126561	0.0887006
ENSG00000243716	NPIPB5	-1.11145	2.51163e-12	1.17876e-09
ENSG00000243696	AC006254.1	-1.11319	6.21589e-07	5.67662e-05
ENSG00000182154	MRPL41	-1.11618	3.13308e-13	1.64687e-10
ENSG00000100429	HDAC10	-1.11716	8.47955e-15	7.42865e-12
ENSG00000167768	KRT1	-1.13387	0.00994994	0.0757248
ENSG00000185338	SOCS1	-1.13708	0.000122216	0.00352201
ENSG00000114631	PODXL2	-1.13895	0.00731182	0.0622138
ENSG00000261221	ZNF865	-1.14739	8.55776e-14	5.35512e-11
ENSG00000072195	SPEG	-1.15035	0.0136114	0.0930633
ENSG00000160256	FAM207A	-1.15477	5.91094e-09	1.14229e-06
ENSG00000177989	ODF3B	-1.15506	2.55864e-05	0.00105402
ENSG00000153823	PID1	-1.15604	0.00522758	0.04987
ENSG00000221946	FXYD7	-1.1575	0.0130011	0.0905394
ENSG00000063169	BICRA	-1.16268	1.54689e-18	3.38795e-15
ENSG00000167600	CYP2S1	-1.1653	0.000479994	0.00985563
ENSG00000095066	HOOK2	-1.16589	3.93652e-11	1.32641e-08
ENSG00000103254	FAM173A	-1.16775	1.32465e-06	0.000104235
ENSG00000161642	ZNF385A	-1.17157	1.58441e-05	0.000715489
ENSG00000183734	ASCL2	-1.17187	3.86969e-05	0.00142441
ENSG00000260805	AC092803.2	-1.1765	0.00432583	0.0439303
ENSG00000170632	ARMC10	-1.19401	2.98515e-06	0.000203253
ENSG00000162959	MEMO1	-1.20971	1.9104e-05	0.000837639
ENSG00000176182	MYPOP	-1.21162	4.55933e-12	1.93272e-09
ENSG00000218891	ZNF579	-1.21252	7.8814e-11	2.35385e-08
ENSG00000261997	AC007336.1	-1.23422	0.0044374	0.0446492
ENSG00000123358	NR4A1	-1.24259	0.000180733	0.00476909
ENSG00000258461	AC012651.1	-1.25372	0.0113758	0.0828829
ENSG00000128283	CDC42EP1	-1.25548	2.46916e-05	0.00103007
ENSG00000185168	LINC00482	-1.25619	0.00110812	0.0176721
ENSG00000141837	CACNA1A	-1.25773	0.00170593	0.0240791
ENSG00000239911	PRKAG2-AS1	-1.25875	4.68471e-06	0.000300301
ENSG00000127415	IDUA	-1.25963	1.20797e-14	9.33761e-12
ENSG00000214787	MS4A4E	-1.29142	0.00282493	0.0336437
ENSG00000131398	KCNC3	-1.29342	3.80259e-06	0.000248606
ENSG00000159189	C1QC	-1.29999	0.00957129	0.0743407
ENSG00000179588	ZFPM1	-1.31366	3.09907e-09	6.36327e-07
ENSG00000176472	ZNF575	-1.31643	6.30636e-07	5.69796e-05
ENSG00000181588	MEX3D	-1.34255	1.11997e-05	0.000547121
ENSG00000233493	TMEM238	-1.349	0.00324952	0.0365599
ENSG00000167193	CRK	-1.3687	1.38671e-05	0.000650812
ENSG00000257704	INAFM1	-1.37308	7.14612e-11	2.29042e-08
ENSG00000099822	HCN2	-1.37731	2.04831e-05	0.000882521
ENSG00000255026	AC136475.3	-1.37819	1.15801e-08	2.05642e-06
ENSG00000089505	CMTM1	-1.3816	2.58648e-05	0.00106215
ENSG00000205307	SAP25	-1.38312	0.0059607	0.0543115
ENSG00000146054	TRIM7	-1.38725	0.000186948	0.0048938
ENSG00000197558	SSPO	-1.38731	1.5361e-05	0.000698472
ENSG00000133250	ZNF414	-1.39897	4.88175e-26	6.41511e-22
ENSG00000141933	TPGS1	-1.40573	2.0747e-10	5.92688e-08
ENSG00000245904	AC025164.1	-1.4118	1.94554e-14	1.42035e-11
ENSG00000264773	MIR4420	-1.41224	0.00108148	0.0175021
ENSG00000213638	ADAT3	-1.413	0.00438055	0.0443148
ENSG00000274177	AC004528.2	-1.41348	2.21662e-06	0.000158308
ENSG00000116544	DLGAP3	-1.41679	4.90939e-05	0.0017158
ENSG00000261471	AC092145.1	-1.42546	1.05886e-06	8.64251e-05
ENSG00000088827	SIGLEC1	-1.44138	0.00491326	0.047826
ENSG00000127528	KLF2	-1.442	2.52176e-20	7.67149e-17
ENSG00000220008	LINGO3	-1.45706	0.000129595	0.00369978
ENSG00000108106	UBE2S	-1.46863	1.59752e-12	8.07424e-10
ENSG00000181029	TRAPPC5	-1.49816	2.2134e-08	3.42191e-06
ENSG00000213563	C8orf82	-1.4985	5.34949e-14	3.65942e-11
ENSG00000187838	PLSCR3	-1.51407	9.80023e-05	0.00297424
ENSG00000167680	SEMA6B	-1.52144	0.000302675	0.00712805
ENSG00000272933	AL391121.1	-1.55945	5.70673e-08	7.42497e-06
ENSG00000163016	ALMS1P1	-1.56561	0.0105777	0.0792029
ENSG00000183779	ZNF703	-1.57349	1.62547e-05	0.000729021
ENSG00000175602	CCDC85B	-1.57836	2.91892e-20	7.67149e-17
ENSG00000163794	UCN	-1.61948	0.000421882	0.00898534
ENSG00000187621	TCL6	-1.63092	0.00294957	0.0345232
ENSG00000130176	CNN1	-1.63102	0.00613317	0.0552784
ENSG00000213906	LTB4R2	-1.64164	3.68244e-08	5.20333e-06
ENSG00000166507	NDST2	-1.68498	9.30463e-06	0.000476935
ENSG00000179862	CITED4	-1.69781	4.29857e-12	1.88292e-09
ENSG00000189409	MMP23B	-1.71519	0.00434384	0.0439772
ENSG00000101084	C20orf24	-1.71843	3.6341e-18	6.82224e-15
ENSG00000131188	PRR7	-1.74726	7.74398e-12	2.90753e-09
ENSG00000188483	IER5L	-1.76124	0.000112627	0.00332591
ENSG00000281344	HELLPAR	-1.79008	0.0031287	0.0359076
ENSG00000165655	ZNF503	-1.81009	7.36266e-07	6.36531e-05
ENSG00000271303	SRXN1	-1.81674	6.16727e-15	5.78886e-12
ENSG00000206417	H1FX-AS1	-1.83225	7.98673e-12	2.91538e-09
ENSG00000204839	MROH6	-1.83525	4.19537e-05	0.00151877
ENSG00000142544	CTU1	-1.85123	9.61844e-09	1.7555e-06
ENSG00000172216	CEBPB	-1.87067	1.06118e-15	1.07269e-12
ENSG00000273112	AL590385.2	-1.91481	0.00263481	0.0321147
ENSG00000155070	UNC93B2	-1.93501	0.0126819	0.0887698
ENSG00000221869	CEBPD	-1.95505	7.1332e-11	2.29042e-08
ENSG00000241360	PDXP	-2.00934	0.000224432	0.00562837
ENSG00000102109	PCSK1N	-2.02833	3.62921e-05	0.00136261
ENSG00000130748	TMEM160	-2.02845	6.39345e-16	7.63785e-13
ENSG00000243449	C4orf48	-2.05914	7.22896e-18	1.18745e-14
ENSG00000204001	LCN8	-2.08926	0.0106445	0.079432
ENSG00000265982	AC103810.3	-2.43556	5.93385e-06	0.000355264
ENSG00000229807	XIST	-2.44102	0.0140015	0.0950378
ENSG00000273338	AC103591.3	-2.56325	9.28523e-08	1.10925e-05
ENSG00000129990	SYT5	-2.56682	0.0031726	0.0361108
ENSG00000277449	CEBPB-AS1	-2.67703	4.73825e-21	2.07551e-17
ENSG00000188290	HES4	-2.7258	2.20888e-10	6.17595e-08
ENSG00000171794	UTF1	-2.8463	7.46693e-06	0.000404627
ENSG00000237643	AL365226.2	-3.00421	3.18749e-05	0.00122119
ENSG00000275807	AC145285.6	-3.09303	4.12066e-10	1.02169e-07
ENSG00000174428	GTF2IRD2B	-3.33998	5.56947e-14	3.65942e-11
ENSG00000234965	SHISA8	-3.36307	5.08989e-07	4.84683e-05
ENSG00000255045	AP000866.5	-3.71868	6.99112e-07	6.16414e-05
ENSG00000226085	UQCRFS1P1	-3.78058	2.63004e-17	3.84016e-14

## Sheet: Baseline & Longterm PCR+
ENSGID	HGNC	log2FC	PValue	FDR
ENSG00000233306	TRGV2	5.06011	2.82172e-06	0.0123601
ENSG00000100450	GZMH	2.37797	8.83312e-06	0.019346
ENSG00000176083	ZNF683	2.36592	1.19405e-06	0.00981509
ENSG00000211895	IGHA1	2.34613	2.70148e-05	0.0394445
ENSG00000170962	PDGFD	2.32181	1.92474e-05	0.0316163
ENSG00000181036	FCRL6	2.1382	3.92526e-05	0.0436266
ENSG00000144354	CDCA7	2.12432	8.59454e-05	0.0664358
ENSG00000137441	FGFBP2	2.00791	5.00966e-05	0.05064
ENSG00000205336	ADGRG1	1.75837	3.98386e-05	0.0436266
ENSG00000171476	HOPX	1.56326	0.000100813	0.0735992
ENSG00000116667	C1orf21	1.55041	8.34439e-06	0.019346
ENSG00000271503	CCL5	1.44556	0.000173015	0.0944504
ENSG00000145649	GZMA	1.23017	0.000220607	0.0999654
ENSG00000007264	MATK	1.20157	0.00019949	0.0988495
ENSG00000129187	DCTD	0.67264	0.000210622	0.0988495
ENSG00000157107	FCHO2	-0.833014	0.000179686	0.0944504
ENSG00000155744	FAM126B	-0.903545	1.49381e-06	0.00981509
ENSG00000129467	ADCY4	-1.05801	0.000118663	0.0778242
ENSG00000139572	GPR84	-1.19214	3.50945e-05	0.0436266
ENSG00000213937	CLDN9	-1.19834	0.000118092	0.0778242
ENSG00000217275	AL031777.1	-2.01143	6.32903e-05	0.0554466
ENSG00000141294	LRRC46	-2.08635	6.66203e-06	0.019346
ENSG00000259813	AC138028.3	-2.1265	0.000179308	0.0944504
ENSG00000280927	CTBP1-AS	-2.13364	5.85617e-05	0.0549685
ENSG00000235027	AC068580.3	-2.28102	8.59358e-05	0.0664358
ENSG00000273112	AL590385.2	-2.74443	0.000124367	0.0778242
ENSG00000130176	CNN1	-3.21671	0.00020558	0.0988495
ENSG00000197632	SERPINB2	-3.6443	0.000176838	0.0944504
ENSG00000243273	AC020636.1	-5.13418	1.17758e-05	0.0221066

## Sheet: Wk1 & Mo1 PCR+
ENSGID	HGNC	log2FC	p-value	FDR
ENSG00000170558	CDH2	2.71991	1.24679e-06	0.000372364
ENSG00000246898	LINC00920	1.93146	3.78748e-05	0.00540991
ENSG00000132561	MATN2	1.79468	0.00276458	0.0901472
ENSG00000154269	ENPP3	1.69854	0.000249617	0.0206303
ENSG00000107249	GLIS3	1.6519	0.00318081	0.0974335
ENSG00000175894	TSPEAR	1.58898	0.00290326	0.0928267
ENSG00000078114	NEBL	1.56871	0.00319664	0.0976907
ENSG00000070018	LRP6	1.54494	0.00073139	0.0427906
ENSG00000110318	CEP126	1.53603	0.00103529	0.0519266
ENSG00000182389	CACNB4	1.48583	0.000771735	0.0441447
ENSG00000154330	PGM5	1.45937	0.00308721	0.0956817
ENSG00000171659	GPR34	1.43628	0.00295558	0.0931403
ENSG00000169184	MN1	1.28332	0.00194753	0.075272
ENSG00000166025	AMOTL1	1.24884	0.000118094	0.0119375
ENSG00000136383	ALPK3	1.23305	0.00144564	0.0623852
ENSG00000168916	ZNF608	1.20316	3.33179e-06	0.000812691
ENSG00000120278	PLEKHG1	1.1815	8.60396e-05	0.00984233
ENSG00000163606	CD200R1	1.17169	0.000284138	0.0224931
ENSG00000177932	ZNF354C	1.08108	0.00264539	0.0889082
ENSG00000279095	AC243964.3	1.07078	0.00168157	0.0683976
ENSG00000162599	NFIA	1.04673	0.000908927	0.0479687
ENSG00000164023	SGMS2	1.02491	0.000376367	0.027175
ENSG00000182621	PLCB1	1.01113	7.42044e-07	0.000237834
ENSG00000151715	TMEM45B	1.00183	4.74994e-05	0.00664031
ENSG00000132470	ITGB4	0.978492	0.000687418	0.0408749
ENSG00000189127	ANKRD34B	0.97621	0.00216842	0.0791992
ENSG00000167210	LOXHD1	0.940723	0.00080469	0.0453838
ENSG00000164512	ANKRD55	0.937762	9.58408e-05	0.0104086
ENSG00000182405	PGBD4	0.935513	0.0024008	0.0834628
ENSG00000140836	ZFHX3	0.903803	0.000486511	0.032453
ENSG00000165626	BEND7	0.877141	0.00127036	0.0589888
ENSG00000183690	EFHC2	0.874454	6.27675e-05	0.00841649
ENSG00000069188	SDK2	0.86137	0.00294662	0.0931403
ENSG00000155966	AFF2	0.854231	0.00260211	0.0882346
ENSG00000182141	ZNF708	0.831937	2.35863e-05	0.00387434
ENSG00000173930	SLCO4C1	0.825334	8.76305e-05	0.00984233
ENSG00000164120	HPGD	0.820519	7.20819e-05	0.0088526
ENSG00000112299	VNN1	0.789413	6.19446e-06	0.00133445
ENSG00000198734	F5	0.789142	9.90032e-05	0.0105772
ENSG00000282164	PEG13	0.785867	0.00176487	0.0702793
ENSG00000166398	KIAA0355	0.770704	0.00276361	0.0901472
ENSG00000100890	KIAA0391	0.758591	0.00102244	0.0514785
ENSG00000115896	PLCL1	0.744526	0.000134353	0.0131756
ENSG00000179639	FCER1A	0.733078	0.00246414	0.0849902
ENSG00000067646	ZFY	0.722635	0.000275313	0.0221956
ENSG00000076356	PLXNA2	0.714113	0.000170269	0.0156469
ENSG00000114770	ABCC5	0.712053	1.49695e-05	0.00285094
ENSG00000151304	SRFBP1	0.709873	0.00134215	0.0606091
ENSG00000089177	KIF16B	0.676144	0.00149651	0.0636428
ENSG00000127946	HIP1	0.660151	5.51636e-05	0.00747325
ENSG00000196247	ZNF107	0.657734	0.000361807	0.0264139
ENSG00000130396	AFDN	0.654224	0.000787259	0.0447852
ENSG00000115594	IL1R1	0.640456	0.00248211	0.085386
ENSG00000089050	RBBP9	0.635632	0.00132645	0.0606091
ENSG00000134198	TSPAN2	0.629542	0.0011238	0.0546955
ENSG00000084731	KIF3C	0.629436	0.000321084	0.0243371
ENSG00000122335	SERAC1	0.62326	0.00269614	0.0896325
ENSG00000116005	PCYOX1	0.614268	0.00073266	0.0427906
ENSG00000141447	OSBPL1A	0.61377	0.000351496	0.0259495
ENSG00000134369	NAV1	0.611367	0.00125227	0.0583551
ENSG00000113318	MSH3	0.610588	9.08765e-05	0.0101204
ENSG00000125810	CD93	0.601389	2.27374e-05	0.00383068
ENSG00000091039	OSBPL8	0.586329	0.000761058	0.0440576
ENSG00000104447	TRPS1	0.582662	1.66174e-05	0.00309632
ENSG00000007516	BAIAP3	0.579072	8.36956e-05	0.00979308
ENSG00000182150	ERCC6L2	0.578374	0.000503018	0.0332168
ENSG00000170921	TANC2	0.577483	7.15935e-05	0.0088526
ENSG00000115355	CCDC88A	0.571987	0.00308189	0.0956817
ENSG00000169131	ZNF354A	0.571609	0.00056394	0.0354581
ENSG00000164506	STXBP5	0.561358	0.000387631	0.027684
ENSG00000075303	SLC25A40	0.551395	0.000196666	0.0175809
ENSG00000102531	FNDC3A	0.546034	5.88343e-06	0.00133236
ENSG00000143970	ASXL2	0.542742	0.00277157	0.0901514
ENSG00000150093	ITGB1	0.540936	0.00105678	0.0524743
ENSG00000140443	IGF1R	0.539294	0.00160383	0.0669078
ENSG00000175274	TP53I11	0.533963	0.00169034	0.0683976
ENSG00000009413	REV3L	0.531319	0.00224431	0.0803816
ENSG00000233369	GTF2IP4	0.517962	0.00254831	0.0869801
ENSG00000125827	TMX4	0.517066	3.58816e-05	0.00523911
ENSG00000171448	ZBTB26	0.515648	0.00200196	0.0758195
ENSG00000274180	NATD1	0.514242	0.00216731	0.0791992
ENSG00000102445	RUBCNL	0.50878	0.00174496	0.0701238
ENSG00000162702	ZNF281	0.501175	0.00116426	0.0558379
ENSG00000206560	ANKRD28	0.496343	0.000669562	0.0401768
ENSG00000196227	FAM217B	0.493742	0.000287866	0.0226518
ENSG00000165288	BRWD3	0.492396	0.000662933	0.0401456
ENSG00000144357	UBR3	0.492249	0.000326506	0.0245178
ENSG00000177189	RPS6KA3	0.488069	0.00014392	0.0138047
ENSG00000103489	XYLT1	0.484805	0.000322248	0.0243371
ENSG00000071054	MAP4K4	0.481892	6.37106e-06	0.00134145
ENSG00000090661	CERS4	0.47807	0.000230186	0.0200322
ENSG00000171467	ZNF318	0.473384	2.8029e-05	0.00430567
ENSG00000212907	MT-ND4L	0.473275	0.00113751	0.0551587
ENSG00000176542	USF3	0.472769	0.000982704	0.0504442
ENSG00000070961	ATP2B1	0.471687	0.000448372	0.0309057
ENSG00000101474	APMAP	0.470302	0.00209985	0.0777301
ENSG00000198363	ASPH	0.466978	0.00209317	0.0777017
ENSG00000171150	SOCS5	0.463046	0.000978197	0.0504097
ENSG00000197535	MYO5A	0.460342	0.000114588	0.0116729
ENSG00000100731	PCNX1	0.458548	0.00043813	0.0304628
ENSG00000160551	TAOK1	0.451063	0.000187286	0.0168571
ENSG00000163297	ANTXR2	0.446509	0.00278657	0.0904156
ENSG00000120137	PANK3	0.444002	0.000321711	0.0243371
ENSG00000168675	LDLRAD4	0.442833	0.00148375	0.063305
ENSG00000012232	EXTL3	0.440552	0.000233523	0.020057
ENSG00000215421	ZNF407	0.438922	0.00145277	0.0623883
ENSG00000135837	CEP350	0.435037	0.000248908	0.0206303
ENSG00000133816	MICAL2	0.434544	0.00200681	0.0758195
ENSG00000100354	TNRC6B	0.433668	0.000828156	0.0461692
ENSG00000134982	APC	0.431575	0.00186716	0.0732429
ENSG00000010278	CD9	0.431559	0.00209182	0.0777017
ENSG00000196782	MAML3	0.431115	0.000546558	0.0345736
ENSG00000139278	GLIPR1	0.429707	0.00197414	0.0754133
ENSG00000198786	MT-ND5	0.427065	0.000794511	0.0450029
ENSG00000130699	TAF4	0.424537	0.00165522	0.0683976
ENSG00000134602	STK26	0.423951	0.00317806	0.0974335
ENSG00000183354	KIAA2026	0.422708	0.000100298	0.0106291
ENSG00000112624	BICRAL	0.421111	0.00152361	0.0643787
ENSG00000110395	CBL	0.420854	6.81675e-05	0.00878225
ENSG00000135999	EPC2	0.419788	0.00249527	0.0856144
ENSG00000066739	ATG2B	0.419378	0.000238092	0.0203167
ENSG00000153339	TRAPPC8	0.415614	0.00200644	0.0758195
ENSG00000168807	SNTB2	0.412007	0.00157222	0.066008
ENSG00000095015	MAP3K1	0.411213	8.74399e-05	0.00984233
ENSG00000172667	ZMAT3	0.409593	0.00289057	0.0926462
ENSG00000196323	ZBTB44	0.40671	3.68171e-05	0.00531662
ENSG00000185963	BICD2	0.402428	9.75431e-05	0.0105067
ENSG00000189339	SLC35E2B	0.399187	0.00169029	0.0683976
ENSG00000100030	MAPK1	0.39917	0.000587669	0.0364271
ENSG00000134698	AGO4	0.397239	0.00128327	0.0592388
ENSG00000145687	SSBP2	0.394392	0.000432389	0.0302235
ENSG00000124120	TTPAL	0.393633	0.00111584	0.0546955
ENSG00000123104	ITPR2	0.392695	0.00144795	0.0623852
ENSG00000183049	CAMK1D	0.392548	0.00186424	0.0732429
ENSG00000147548	NSD3	0.391521	0.000870068	0.0470517
ENSG00000014824	SLC30A9	0.389051	0.000906798	0.0479687
ENSG00000185219	ZNF445	0.386969	0.000698885	0.0413696
ENSG00000130779	CLIP1	0.383943	0.00223721	0.0803816
ENSG00000198646	NCOA6	0.382593	0.000304573	0.0235435
ENSG00000260822	AC004656.1	0.382014	0.00335406	0.0994938
ENSG00000132466	ANKRD17	0.379931	0.00228333	0.0811712
ENSG00000111266	DUSP16	0.375416	0.00136759	0.0606825
ENSG00000131018	SYNE1	0.375216	0.00279465	0.0904543
ENSG00000168216	LMBRD1	0.37507	0.00221078	0.0798128
ENSG00000070367	EXOC5	0.373842	0.00331741	0.0991323
ENSG00000132824	SERINC3	0.371183	0.00139685	0.0615974
ENSG00000102893	PHKB	0.369061	0.00107743	0.0532277
ENSG00000196712	NF1	0.368354	0.00108956	0.053625
ENSG00000184743	ATL3	0.363962	0.00206688	0.0773816
ENSG00000114166	KAT2B	0.361805	0.0014614	0.0625547
ENSG00000158290	CUL4B	0.361009	0.000137108	0.0132613
ENSG00000122042	UBL3	0.359442	0.000607291	0.0371182
ENSG00000031003	FAM13B	0.354883	0.000524079	0.0341613
ENSG00000132356	PRKAA1	0.3531	0.000312602	0.0240228
ENSG00000143437	ARNT	0.349541	0.00167644	0.0683976
ENSG00000055163	CYFIP2	0.347574	0.000934189	0.0489091
ENSG00000026508	CD44	0.343338	0.0026912	0.0896325
ENSG00000122884	P4HA1	0.342359	0.00272679	0.0896347
ENSG00000100580	TMED8	0.340138	0.00333994	0.0992989
ENSG00000123684	LPGAT1	0.337258	0.00312589	0.0966526
ENSG00000163527	STT3B	0.33672	0.000369968	0.0268605
ENSG00000142197	DOPEY2	0.336584	0.00281922	0.0908023
ENSG00000171634	BPTF	0.334018	0.00255498	0.0869817
ENSG00000119318	RAD23B	0.331637	0.00228547	0.0811712
ENSG00000166734	CASC4	0.331341	0.000829164	0.0461692
ENSG00000170949	ZNF160	0.330995	0.00271064	0.0896325
ENSG00000082701	GSK3B	0.327241	0.00084623	0.0463346
ENSG00000126070	AGO3	0.32499	0.000764594	0.0440681
ENSG00000145703	IQGAP2	0.323641	0.00105819	0.0524743
ENSG00000135720	DYNC1LI2	0.322254	0.00190089	0.073686
ENSG00000135090	TAOK3	0.322186	0.00327199	0.0988865
ENSG00000170471	RALGAPB	0.32026	3.49476e-05	0.00516007
ENSG00000131374	TBC1D5	0.318844	0.00122643	0.057973
ENSG00000119402	FBXW2	0.317608	0.000348508	0.0258742
ENSG00000110321	EIF4G2	0.313847	0.000878298	0.0471091
ENSG00000135932	CAB39	0.312717	0.00261864	0.0882346
ENSG00000165671	NSD1	0.311356	0.00220188	0.0797106
ENSG00000144815	NXPE3	0.307	0.000964356	0.0498922
ENSG00000066777	ARFGEF1	0.305503	0.0010472	0.0523243
ENSG00000141429	GALNT1	0.305029	0.00116338	0.0558379
ENSG00000119638	NEK9	0.304195	0.0011496	0.0555399
ENSG00000101126	ADNP	0.30369	0.00207827	0.0775869
ENSG00000115464	USP34	0.300602	0.00307521	0.0956817
ENSG00000130939	UBE4B	0.297138	0.00143393	0.0623852
ENSG00000147251	DOCK11	0.292071	0.00243499	0.084206
ENSG00000120733	KDM3B	0.289107	0.0031571	0.0971603
ENSG00000155849	ELMO1	0.279642	0.00124494	0.0582198
ENSG00000175387	SMAD2	0.273063	0.00189388	0.0736315
ENSG00000182087	TMEM259	-0.263917	0.00230027	0.0814768
ENSG00000157873	TNFRSF14	-0.281279	0.00150517	0.0638045
ENSG00000072310	SREBF1	-0.292347	0.00196662	0.0754133
ENSG00000179218	CALR	-0.297143	0.00178049	0.0706872
ENSG00000011132	APBA3	-0.302895	0.000998902	0.0506818
ENSG00000167004	PDIA3	-0.303328	0.00219164	0.0795589
ENSG00000197530	MIB2	-0.303844	0.00271089	0.0896325
ENSG00000100139	MICALL1	-0.323763	0.000667911	0.0401768
ENSG00000130813	C19orf66	-0.324396	0.00241262	0.0836525
ENSG00000125826	RBCK1	-0.324868	0.0027284	0.0896347
ENSG00000152082	MZT2B	-0.326822	0.00328407	0.0988865
ENSG00000127419	TMEM175	-0.329782	0.000260316	0.0211162
ENSG00000161179	YDJC	-0.33205	0.00306983	0.0956817
ENSG00000204642	HLA-F	-0.332487	0.00142293	0.0621221
ENSG00000132780	NASP	-0.332769	0.00175824	0.0702793
ENSG00000106683	LIMK1	-0.333812	0.0033253	0.0991323
ENSG00000116649	SRM	-0.336687	0.00218238	0.0794424
ENSG00000106100	NOD1	-0.342105	0.00322214	0.0982415
ENSG00000143774	GUK1	-0.347026	0.00121122	0.0575668
ENSG00000167526	RPL13	-0.349455	0.00233361	0.0822143
ENSG00000092010	PSME1	-0.349822	0.000382388	0.0274588
ENSG00000126254	RBM42	-0.353327	0.00293911	0.0931403
ENSG00000234745	HLA-B	-0.35534	0.00167628	0.0683976
ENSG00000070423	RNF126	-0.356574	0.000941598	0.0491013
ENSG00000148362	PAXX	-0.360436	0.000863138	0.0468698
ENSG00000145337	PYURF	-0.361442	0.00261344	0.0882346
ENSG00000130511	SSBP4	-0.362324	0.00169159	0.0683976
ENSG00000013374	NUB1	-0.369488	0.00144497	0.0623852
ENSG00000206341	HLA-H	-0.370027	0.000520365	0.0341613
ENSG00000160072	ATAD3B	-0.37004	0.00331296	0.0991323
ENSG00000100092	SH3BP1	-0.374036	6.47134e-05	0.0084208
ENSG00000136877	FPGS	-0.375381	0.00216811	0.0791992
ENSG00000184967	NOC4L	-0.378121	0.00304296	0.0956641
ENSG00000135940	COX5B	-0.387448	0.0029556	0.0931403
ENSG00000205220	PSMB10	-0.389127	0.000228999	0.0200322
ENSG00000180817	PPA1	-0.391984	0.00137149	0.0606825
ENSG00000204632	HLA-G	-0.392528	0.000836239	0.0461692
ENSG00000096996	IL12RB1	-0.396613	0.000228499	0.0200322
ENSG00000069849	ATP1B3	-0.396665	0.00282803	0.0908633
ENSG00000177542	SLC25A22	-0.398461	0.00251935	0.0862155
ENSG00000176340	COX8A	-0.399281	0.0018866	0.0735661
ENSG00000155366	RHOC	-0.399563	0.00271469	0.0896325
ENSG00000131116	ZNF428	-0.400399	0.00133919	0.0606091
ENSG00000204264	PSMB8	-0.404016	0.000772642	0.0441447
ENSG00000023902	PLEKHO1	-0.404309	0.00236844	0.0827759
ENSG00000206503	HLA-A	-0.408297	0.000146095	0.0139118
ENSG00000164897	TMUB1	-0.409489	3.39476e-05	0.00506938
ENSG00000169230	PRELID1	-0.410222	0.00075154	0.0436991
ENSG00000075399	VPS9D1	-0.417597	0.000545058	0.0345736
ENSG00000160972	PPP1R16A	-0.41937	0.00332679	0.0991323
ENSG00000168961	LGALS9	-0.421151	0.00306338	0.0956817
ENSG00000125534	PPDPF	-0.421884	0.00120845	0.0575668
ENSG00000183684	ALYREF	-0.422209	0.000547242	0.0345736
ENSG00000178685	PARP10	-0.424929	0.000449204	0.0309057
ENSG00000047579	DTNBP1	-0.427542	0.000592454	0.0365514
ENSG00000175550	DRAP1	-0.435708	0.000181872	0.0164827
ENSG00000130589	HELZ2	-0.43571	0.00211762	0.0781674
ENSG00000008441	NFIX	-0.438069	0.00136216	0.0606825
ENSG00000139579	NABP2	-0.442806	0.00295309	0.0931403
ENSG00000182054	IDH2	-0.448747	5.38912e-05	0.00739978
ENSG00000139597	N4BP2L1	-0.448924	8.42111e-05	0.00979308
ENSG00000060491	OGFR	-0.457521	0.00124104	0.0582198
ENSG00000196123	KIAA0895L	-0.463235	0.00181136	0.0716961
ENSG00000172183	ISG20	-0.467757	0.000884767	0.0471897
ENSG00000041880	PARP3	-0.469617	0.000575335	0.0360022
ENSG00000100401	RANGAP1	-0.478632	0.000465571	0.0316998
ENSG00000127415	IDUA	-0.479185	0.000278564	0.0222371
ENSG00000030110	BAK1	-0.487145	8.684e-05	0.00984233
ENSG00000070501	POLB	-0.487798	0.002251	0.0803816
ENSG00000187741	FANCA	-0.488134	0.000130773	0.012921
ENSG00000128951	DUT	-0.496793	0.000239737	0.0203251
ENSG00000240065	PSMB9	-0.49845	0.00162065	0.0673956
ENSG00000160256	FAM207A	-0.50586	0.00140493	0.0617464
ENSG00000085449	WDFY1	-0.51082	2.56602e-05	0.00416297
ENSG00000157693	TMEM268	-0.516246	7.06731e-05	0.0088449
ENSG00000125347	IRF1	-0.516697	0.00327314	0.0988865
ENSG00000206418	RAB12	-0.518031	0.00183662	0.0724774
ENSG00000132109	TRIM21	-0.523674	0.000993	0.0505776
ENSG00000128284	APOL3	-0.527351	0.000468365	0.0317257
ENSG00000095066	HOOK2	-0.528605	0.00136611	0.0606825
ENSG00000168394	TAP1	-0.534558	0.000338909	0.0253046
ENSG00000118162	KPTN	-0.535595	0.000825038	0.0461692
ENSG00000280649	AC245100.8	-0.551538	0.00187533	0.0733442
ENSG00000063241	ISOC2	-0.555909	0.0023568	0.0825887
ENSG00000162645	GBP2	-0.561043	0.000228993	0.0200322
ENSG00000129667	RHBDF2	-0.56287	4.0363e-06	0.000947161
ENSG00000177943	MAMDC4	-0.564458	0.00270033	0.0896325
ENSG00000180992	MRPL14	-0.565796	0.000675906	0.0403731
ENSG00000168393	DTYMK	-0.575922	0.00328619	0.0988865
ENSG00000115415	STAT1	-0.583153	0.000137245	0.0132613
ENSG00000173193	PARP14	-0.58642	0.000112687	0.0115689
ENSG00000023171	GRAMD1B	-0.588989	0.000172977	0.0157853
ENSG00000140511	HAPLN3	-0.591216	0.000302008	0.0234833
ENSG00000130303	BST2	-0.594425	8.06316e-05	0.00963254
ENSG00000197536	C5orf56	-0.594542	1.04152e-06	0.000318293
ENSG00000169228	RAB24	-0.595734	2.95292e-05	0.00446026
ENSG00000185386	MAPK11	-0.596119	0.000839695	0.0461692
ENSG00000124256	ZBP1	-0.597773	0.000153426	0.014299
ENSG00000135148	TRAFD1	-0.602111	0.000244281	0.0204464
ENSG00000197766	CFD	-0.603643	8.14433e-05	0.00964186
ENSG00000108771	DHX58	-0.614869	2.80783e-05	0.00430567
ENSG00000004468	CD38	-0.615799	0.000130124	0.012921
ENSG00000132274	TRIM22	-0.616978	4.04347e-05	0.00571347
ENSG00000216490	IFI30	-0.618636	0.00133067	0.0606091
ENSG00000108106	UBE2S	-0.626599	0.000233189	0.020057
ENSG00000102575	ACP5	-0.627453	1.67292e-05	0.00309632
ENSG00000131979	GCH1	-0.630414	0.000530318	0.0341613
ENSG00000138496	PARP9	-0.632117	1.86481e-05	0.00326739
ENSG00000115267	IFIH1	-0.635013	0.00238725	0.0832119
ENSG00000128228	SDF2L1	-0.637662	0.000106865	0.0112345
ENSG00000221963	APOL6	-0.638353	2.34347e-05	0.00387434
ENSG00000100911	PSME2	-0.639764	1.47623e-06	0.000404148
ENSG00000132646	PCNA	-0.653544	0.000243299	0.0204464
ENSG00000152778	IFIT5	-0.65397	0.000861233	0.0468698
ENSG00000196839	ADA	-0.660762	4.88541e-07	0.000173511
ENSG00000100918	REC8	-0.661057	8.3338e-07	0.000260749
ENSG00000172216	CEBPB	-0.664351	0.00129894	0.059683
ENSG00000100342	APOL1	-0.675856	7.01358e-05	0.0088449
ENSG00000189343	RPS2P46	-0.678791	0.00169014	0.0683976
ENSG00000170581	STAT2	-0.679436	6.53318e-06	0.00134145
ENSG00000025708	TYMP	-0.684619	0.000148002	0.0139375
ENSG00000068079	IFI35	-0.685214	8.0025e-05	0.00963254
ENSG00000059378	PARP12	-0.687931	2.65471e-08	1.74427e-05
ENSG00000175602	CCDC85B	-0.688287	0.00128476	0.0592388
ENSG00000182154	MRPL41	-0.688309	1.44342e-06	0.000403575
ENSG00000213689	TREX1	-0.689124	1.40485e-06	0.000401329
ENSG00000185885	IFITM1	-0.689547	6.34071e-05	0.00841649
ENSG00000133321	RARRES3	-0.692255	9.54142e-06	0.00189976
ENSG00000165644	COMTD1	-0.694353	5.63001e-06	0.00129796
ENSG00000140464	PML	-0.699244	6.12812e-06	0.00133445
ENSG00000128335	APOL2	-0.701705	1.71014e-05	0.00312125
ENSG00000141574	SECTM1	-0.703572	1.15088e-05	0.00224461
ENSG00000153044	CENPH	-0.705942	0.00323307	0.0983468
ENSG00000140105	WARS	-0.707319	6.47211e-05	0.0084208
ENSG00000101017	CD40	-0.709295	0.000257421	0.021011
ENSG00000267598	AC011446.2	-0.709493	0.000540372	0.0345736
ENSG00000185499	MUC1	-0.714237	0.00308427	0.0956817
ENSG00000135114	OASL	-0.722399	0.00058601	0.0364271
ENSG00000145365	TIFA	-0.737217	7.57988e-05	0.00922289
ENSG00000117632	STMN1	-0.738278	0.00121345	0.0575668
ENSG00000155363	MOV10	-0.746887	4.77368e-07	0.000173511
ENSG00000272821	U62317.3	-0.749736	0.000954405	0.0495725
ENSG00000273272	U62317.5	-0.755267	0.00159457	0.0667331
ENSG00000089692	LAG3	-0.755778	0.000603629	0.0370668
ENSG00000160050	CCDC28B	-0.762619	0.000530315	0.0341613
ENSG00000156587	UBE2L6	-0.772644	3.65376e-07	0.000145497
ENSG00000130487	KLHDC7B	-0.786186	0.0013539	0.0606825
ENSG00000168899	VAMP5	-0.790752	6.44573e-06	0.00134145
ENSG00000147119	CHST7	-0.791529	0.000921451	0.0484351
ENSG00000212123	PRR22	-0.792456	0.00216968	0.0791992
ENSG00000097021	ACOT7	-0.79806	2.31777e-07	0.000105027
ENSG00000020577	SAMD4A	-0.804966	2.02797e-05	0.00346098
ENSG00000137628	DDX60	-0.807976	0.000835686	0.0461692
ENSG00000088899	LZTS3	-0.81765	0.000886984	0.0471897
ENSG00000234290	AC116366.1	-0.825722	0.00164364	0.0681358
ENSG00000166165	CKB	-0.835325	0.00112192	0.0546955
ENSG00000101412	E2F1	-0.837504	0.00123766	0.0582198
ENSG00000002549	LAP3	-0.847692	0.000148486	0.0139375
ENSG00000234518	PTGES3P1	-0.858111	0.00197398	0.0754133
ENSG00000198959	TGM2	-0.875354	0.000624186	0.0379742
ENSG00000011028	MRC2	-0.880178	0.00293374	0.0931403
ENSG00000267458	AC092069.1	-0.880814	0.00029341	0.0229506
ENSG00000116663	FBXO6	-0.891077	3.37566e-08	2.01634e-05
ENSG00000272677	AC124016.1	-0.892538	0.000473798	0.0317662
ENSG00000130489	SCO2	-0.907674	9.28724e-05	0.0102116
ENSG00000185338	SOCS1	-0.909233	2.74789e-05	0.00430567
ENSG00000185507	IRF7	-0.920905	2.13132e-06	0.000549169
ENSG00000132530	XAF1	-0.927286	1.1615e-05	0.00224461
ENSG00000171954	CYP4F22	-0.930551	2.72037e-05	0.00430567
ENSG00000162654	GBP4	-0.93463	6.77224e-07	0.00022819
ENSG00000169715	MT1E	-0.954606	0.00156225	0.0657999
ENSG00000188820	CALHM6	-0.986008	1.31895e-07	6.66629e-05
ENSG00000134809	TIMM10	-0.994806	1.38797e-08	1.0133e-05
ENSG00000167900	TK1	-1.00956	0.0020618	0.0773816
ENSG00000279861	AC073548.1	-1.01712	1.75016e-05	0.00315053
ENSG00000184979	USP18	-1.01843	0.000110498	0.0114982
ENSG00000196141	SPATS2L	-1.02144	9.32495e-05	0.0102116
ENSG00000111335	OAS2	-1.03155	9.45454e-06	0.00189976
ENSG00000078081	LAMP3	-1.03249	0.00135066	0.0606825
ENSG00000256262	USP30-AS1	-1.04143	0.000162023	0.014994
ENSG00000101057	MYBL2	-1.05057	0.00274445	0.0899373
ENSG00000125148	MT2A	-1.05366	7.14848e-07	0.000234845
ENSG00000157601	MX1	-1.05497	3.33957e-06	0.000812691
ENSG00000111206	FOXM1	-1.07188	0.000496855	0.0329756
ENSG00000177989	ODF3B	-1.07774	1.64166e-10	3.08186e-07
ENSG00000111331	OAS3	-1.07872	2.01357e-05	0.00346098
ENSG00000188157	AGRN	-1.09245	3.92409e-07	0.000151666
ENSG00000108679	LGALS3BP	-1.09911	2.18534e-12	1.43588e-08
ENSG00000237781	AL356356.1	-1.10814	0.00142204	0.0621221
ENSG00000145386	CCNA2	-1.13985	0.00205819	0.0773816
ENSG00000108387	2020-09-04	-1.14555	0.00328844	0.0988865
ENSG00000142089	IFITM3	-1.16102	5.58859e-07	0.000193262
ENSG00000255221	CARD17	-1.19467	0.00176254	0.0702793
ENSG00000152766	ANKRD22	-1.20151	0.000453687	0.0310515
ENSG00000138646	HERC5	-1.22749	3.04958e-06	0.000770664
ENSG00000167513	CDT1	-1.23791	0.000427035	0.0301703
ENSG00000119922	IFIT2	-1.24147	3.81242e-06	0.000910892
ENSG00000171848	RRM2	-1.24657	0.000429361	0.0301724
ENSG00000279296	PRAL	-1.25594	0.000470838	0.0317297
ENSG00000117228	GBP1	-1.28553	4.05706e-08	2.31799e-05
ENSG00000161888	SPC24	-1.29788	0.00281875	0.0908023
ENSG00000130222	GADD45G	-1.30811	5.40582e-05	0.00739978
ENSG00000146670	CDCA5	-1.31318	0.00087708	0.0471091
ENSG00000175643	RMI2	-1.32528	1.7915e-05	0.00318137
ENSG00000127252	HRASLS	-1.36363	0.00315609	0.0971603
ENSG00000120217	CD274	-1.36739	5.98199e-06	0.00133236
ENSG00000131747	TOP2A	-1.38869	0.00195999	0.0754133
ENSG00000179044	EXOC3L1	-1.3895	2.8178e-05	0.00430567
ENSG00000136514	RTP4	-1.39142	1.88111e-06	0.000494393
ENSG00000088827	SIGLEC1	-1.43623	0.00170295	0.0686456
ENSG00000154451	GBP5	-1.4386	3.87021e-10	6.3573e-07
ENSG00000093009	CDC45	-1.44018	0.00134012	0.0606091
ENSG00000102109	PCSK1N	-1.45387	1.793e-06	0.000480854
ENSG00000100336	APOL4	-1.46184	0.00224817	0.0803816
ENSG00000089127	OAS1	-1.47206	2.0429e-08	1.41294e-05
ENSG00000137965	IFI44	-1.47666	5.77128e-09	5.05603e-06
ENSG00000134326	CMPK2	-1.49127	4.31155e-07	0.00016188
ENSG00000162771	FAM71A	-1.49807	0.0023556	0.0825887
ENSG00000127564	PKMYT1	-1.50232	0.000111124	0.0114982
ENSG00000133106	EPSTI1	-1.50797	1.5611e-12	1.43588e-08
ENSG00000126709	IFI6	-1.51978	4.84604e-08	2.65341e-05
ENSG00000197646	PDCD1LG2	-1.52016	0.00268523	0.0896325
ENSG00000137959	IFI44L	-1.54291	1.99622e-07	9.36867e-05
ENSG00000135476	ESPL1	-1.56259	0.000526174	0.0341613
ENSG00000100162	CENPM	-1.57186	0.00200785	0.0758195
ENSG00000173372	C1QA	-1.58256	6.26694e-09	5.14712e-06
ENSG00000272666	U62317.2	-1.59784	0.000395504	0.0280936
ENSG00000160932	LY6E	-1.59809	8.09128e-11	2.12655e-07
ENSG00000143476	DTL	-1.61751	0.000359197	0.0263699
ENSG00000162512	SDC3	-1.62912	6.18173e-08	3.24936e-05
ENSG00000186185	KIF18B	-1.65055	0.000279212	0.0222371
ENSG00000183347	GBP6	-1.66965	0.00231747	0.0818653
ENSG00000187608	ISG15	-1.68298	4.45981e-09	4.18617e-06
ENSG00000089685	BIRC5	-1.68473	6.95826e-05	0.0088449
ENSG00000185745	IFIT1	-1.6849	3.64645e-07	0.000145497
ENSG00000131203	IDO1	-1.73919	0.000989696	0.0505776
ENSG00000170312	CDK1	-1.75173	0.00261301	0.0882346
ENSG00000119917	IFIT3	-1.79855	4.20746e-09	4.18617e-06
ENSG00000149131	SERPING1	-1.83647	9.7639e-12	3.20768e-08
ENSG00000173369	C1QB	-1.84763	5.73349e-12	2.51146e-08
ENSG00000010030	ETV7	-1.88474	3.4106e-09	4.07443e-06
ENSG00000237568	AC099063.1	-1.8964	1.56212e-07	7.60291e-05
ENSG00000138755	CXCL9	-2.02806	2.66485e-07	0.000116729
ENSG00000134321	RSAD2	-2.0478	2.92992e-08	1.83343e-05
ENSG00000130176	CNN1	-2.10316	0.000728824	0.0427906
ENSG00000131153	GINS2	-2.12222	0.000252985	0.020778
ENSG00000168062	BATF2	-2.2311	1.03511e-10	2.26706e-07
ENSG00000159189	C1QC	-2.30391	5.74139e-10	8.38307e-07
ENSG00000225492	GBP1P1	-2.43464	3.0821e-07	0.000130651
ENSG00000165304	MELK	-2.49788	1.2945e-06	0.000378022
ENSG00000188290	HES4	-2.56054	7.7861e-09	6.01865e-06
ENSG00000226085	UQCRFS1P1	-2.7049	3.14369e-09	4.07443e-06
ENSG00000226738	U62317.1	-2.75558	0.000128474	0.0128876
ENSG00000270022	Z93241.1	-2.82842	0.00101525	0.0513131
ENSG00000165949	IFI27	-3.82343	4.29909e-09	4.18617e-06
ENSG00000140280		0.516073	0.00338562	0.100058
ENSG00000261884		0.466396	0.00338833	0.100058
ENSG00000179981		-0.479558	0.0034069	0.100381
ENSG00000174705		-1.35474	0.00343087	0.10083
ENSG00000257335		-0.808827	0.00343746	0.10083
ENSG00000142544		0.827739	0.00346637	0.101451
ENSG00000005206		0.302209	0.00347458	0.101465
ENSG00000108561		0.317823	0.00351193	0.102329
ENSG00000203666		0.764807	0.00354739	0.102638
ENSG00000204568		0.548139	0.00355083	0.102638
ENSG00000161618		0.355653	0.00355298	0.102638
ENSG00000075884		-0.315382	0.00355379	0.102638
ENSG00000138642		0.427439	0.00357333	0.102976
ENSG00000158714		1.05671	0.0036405	0.104529
ENSG00000014164		0.380046	0.00364311	0.104529
ENSG00000260032		-0.269058	0.00365115	0.104531
ENSG00000221829		0.408717	0.00366217	0.104619
ENSG00000083312		-0.366198	0.00368335	0.104995
ENSG00000242802		0.262385	0.00375996	0.106947
ENSG00000058091		-0.461839	0.00380852	0.10779
ENSG00000169738		0.347464	0.00380906	0.10779
ENSG00000179941		-1.23223	0.0038147	0.10779
ENSG00000105472		0.586535	0.00382646	0.10779
ENSG00000257704		0.528733	0.00383059	0.10779
ENSG00000129675		-0.31402	0.00383911	0.107799
ENSG00000107872		0.502319	0.00385326	0.107965
ENSG00000013288		-0.25644	0.00388031	0.108492
ENSG00000103254		0.628922	0.00389589	0.108696
ENSG00000074660		0.738116	0.00391463	0.108805
ENSG00000092531		-0.326503	0.00392039	0.108805
ENSG00000107816		0.441824	0.00392462	0.108805
ENSG00000162434		-0.326062	0.00394158	0.109045
ENSG00000171681		-0.333516	0.00395701	0.109242
ENSG00000129933		-0.25091	0.00398245	0.109245
ENSG00000071462		0.308847	0.00398494	0.109245
ENSG00000166582		0.545894	0.00398631	0.109245
ENSG00000174871		0.787167	0.00399037	0.109245
ENSG00000068650		-0.378201	0.0040084	0.10951
ENSG00000198586		-0.362516	0.00402429	0.109562
ENSG00000134684		0.301925	0.00403173	0.109562
ENSG00000044446		-0.258995	0.00403532	0.109562
ENSG00000254789		-1.32883	0.0040445	0.109585
ENSG00000218537		0.932567	0.00406045	0.109791
ENSG00000104219		-0.327234	0.00407236	0.109802
ENSG00000173597		-0.601504	0.00408476	0.109802
ENSG00000107281		0.433336	0.0040933	0.109802
ENSG00000150337		0.862967	0.00409428	0.109802
ENSG00000166224		-0.245098	0.00415253	0.110873
ENSG00000165417		-0.376668	0.00415831	0.110873
ENSG00000081913		-0.453253	0.00415953	0.110873
ENSG00000075223		-0.637517	0.00417548	0.111073
ENSG00000158109		-0.308423	0.00421139	0.111802
ENSG00000225217		0.546593	0.00422047	0.111817
ENSG00000138594		-0.329554	0.00424106	0.112136
ENSG00000145494		0.345215	0.00427323	0.11276
ENSG00000145725		-0.407062	0.00428549	0.112846
ENSG00000163510		-0.318994	0.00429366	0.112846
ENSG00000168297		-0.380875	0.00431328	0.113135
ENSG00000148700		-0.31793	0.00433441	0.113354
ENSG00000265975		-0.575531	0.00433887	0.113354
ENSG00000247556		-0.34945	0.00438078	0.114222
ENSG00000273820		-0.75131	0.00439506	0.114325
ENSG00000064419		-0.283602	0.00440449	0.114325
ENSG00000163848		-0.375284	0.00441083	0.114325
ENSG00000135250		-0.409711	0.00442727	0.114525
ENSG00000205133		-0.413984	0.00444414	0.114634
ENSG00000172159		0.576402	0.00444908	0.114634
ENSG00000055917		-0.315346	0.00445764	0.114634
ENSG00000107201		0.545902	0.00451338	0.11568
ENSG00000117713		-0.289149	0.00452249	0.11568
ENSG00000204536		0.51796	0.00452473	0.11568
ENSG00000137642		-0.491626	0.00456282	0.116427
ENSG00000143674		-0.964865	0.00461386	0.117483
ENSG00000164659		-0.706216	0.0046221	0.117483
ENSG00000141837		0.827981	0.00464104	0.117737
ENSG00000141933		0.610443	0.00465966	0.117982
ENSG00000137845		-0.378703	0.00467901	0.11804
ENSG00000174944		1.01798	0.00468253	0.11804
ENSG00000138617		-0.360308	0.0046889	0.11804
ENSG00000124942		-0.373148	0.00472348	0.118683
ENSG00000110651		0.294101	0.0047489	0.119094
ENSG00000026950		0.352699	0.00477401	0.119118
ENSG00000106009		0.26967	0.00477883	0.119118
ENSG00000225733		-0.232031	0.00478153	0.119118
ENSG00000102362		-0.773991	0.00478613	0.119118
ENSG00000162772		0.700222	0.00481825	0.119691
ENSG00000118263		-0.379373	0.00485718	0.12043
ENSG00000160007		-0.342472	0.00486653	0.120435
ENSG00000126067		0.294002	0.00489336	0.120679
ENSG00000080503		-0.302639	0.00489476	0.120679
ENSG00000172985		-0.533634	0.00494659	0.121729
ENSG00000110422		-0.428579	0.00501258	0.123122
ENSG00000151881		-0.914162	0.00503794	0.123503
ENSG00000141664		0.553273	0.00505519	0.123503
ENSG00000158987		-0.392926	0.00505628	0.123503
ENSG00000072415		-0.503471	0.00508896	0.123932
ENSG00000132507		0.309829	0.00509269	0.123932
ENSG00000150995		-0.358396	0.00510458	0.123991
ENSG00000178741		0.411419	0.00515308	0.124913
ENSG00000065427		0.254782	0.00516154	0.124913
ENSG00000139668		-0.317476	0.00518802	0.125323
ENSG00000197582		0.604638	0.00525428	0.126603
ENSG00000156381		0.595441	0.00526538	0.126603
ENSG00000185215		0.4554	0.0052699	0.126603
ENSG00000143842		-0.605936	0.00533432	0.127917
ENSG00000122644		-0.460342	0.00537061	0.128108
ENSG00000144354		0.876312	0.00537136	0.128108
ENSG00000146540		0.338774	0.00537156	0.128108
ENSG00000123106		-0.435923	0.00541842	0.128992
ENSG00000122482		-0.420391	0.00545938	0.129732
ENSG00000183530		-0.359671	0.00548403	0.130032
ENSG00000259045		-0.714957	0.00549181	0.130032
ENSG00000088812		-0.340536	0.00550181	0.130035
ENSG00000161091		0.349521	0.00552839	0.13009
ENSG00000075702		0.92663	0.00553723	0.13009
ENSG00000034510		0.368551	0.00555032	0.13009
ENSG00000152291		-0.263758	0.00555314	0.13009
ENSG00000203710		-0.568472	0.00555366	0.13009
ENSG00000198785		1.74324	0.00560612	0.131057
ENSG00000147650		-1.11781	0.00561487	0.131057
ENSG00000214688		0.562944	0.00564271	0.131473
ENSG00000128891		0.267983	0.00570654	0.132725
ENSG00000165071		-0.411216	0.00574196	0.133313
ENSG00000156113		1.0512	0.00578213	0.133872
ENSG00000184226		-1.10417	0.00578642	0.133872
ENSG00000159348		-0.332305	0.00589665	0.135618
ENSG00000100503		-0.342384	0.00589667	0.135618
ENSG00000040341		-0.330947	0.00590098	0.135618
ENSG00000134470		0.515766	0.00590317	0.135618
ENSG00000158106		0.448874	0.00592674	0.135803
ENSG00000197959		-0.890382	0.00593551	0.135803
ENSG00000256092		0.976966	0.00594222	0.135803
ENSG00000137871		-0.350135	0.00596089	0.135993
ENSG00000125454		0.469537	0.0059769	0.136122
ENSG00000184634		-0.441767	0.00601441	0.136739
ENSG00000173821		0.315387	0.00604163	0.137121
ENSG00000054793		-0.554265	0.00607879	0.137389
ENSG00000111261		-0.610128	0.00609543	0.137389
ENSG00000128923		-0.42693	0.00610647	0.137389
ENSG00000102996		1.34818	0.00610661	0.137389
ENSG00000223865		0.48596	0.00611529	0.137389
ENSG00000236618		-0.552377	0.00611615	0.137389
ENSG00000005339		-0.364342	0.00612827	0.137426
ENSG00000049239		-0.329345	0.0061686	0.138095
ENSG00000206077		-1.09607	0.00623784	0.139317
ENSG00000171222		0.448836	0.00624441	0.139317
ENSG00000124562		0.303119	0.00625517	0.139321
ENSG00000156299		-0.313379	0.0062995	0.139682
ENSG00000142798		-0.813522	0.00630096	0.139682
ENSG00000259374		1.59619	0.00630326	0.139682
ENSG00000110851		-0.27136	0.00639656	0.14151
ENSG00000124831		-0.317629	0.00645326	0.1425
ENSG00000128815		-0.404747	0.00646296	0.1425
ENSG00000187531		0.284507	0.00648152	0.142669
ENSG00000021776		-0.258764	0.00649821	0.142798
ENSG00000104897		0.234429	0.00651188	0.142859
ENSG00000138468		-0.365811	0.00654308	0.143189
ENSG00000170325		-0.442549	0.0065487	0.143189
ENSG00000244682		0.398768	0.00656329	0.143237
ENSG00000180773		-0.44592	0.00657269	0.143237
ENSG00000152127		-0.27881	0.00659318	0.143259
ENSG00000135451		1.55875	0.00659553	0.143259
ENSG00000105887		-0.251721	0.00660848	0.143304
ENSG00000164031		-0.34214	0.00664179	0.143622
ENSG00000146054		1.06249	0.00666854	0.143622
ENSG00000140575		-0.39484	0.0066735	0.143622
ENSG00000071626		0.228674	0.00667437	0.143622
ENSG00000169239		-0.37789	0.0066783	0.143622
ENSG00000100150		-0.364881	0.0067081	0.143622
ENSG00000166002		0.451479	0.00670976	0.143622
ENSG00000213949		-0.543217	0.00671058	0.143622
ENSG00000140199		-0.364008	0.00678	0.144871
ENSG00000074590		-1.19137	0.00679425	0.14494
ENSG00000125845		-1.42839	0.00686353	0.146181
ENSG00000131355		-0.673114	0.00691715	0.147085
ENSG00000118482		-0.338117	0.00696945	0.147957
ENSG00000213889		0.492428	0.00699805	0.148136
ENSG00000164597		-0.274449	0.00700044	0.148136
ENSG00000123992		0.336019	0.00702342	0.148384
ENSG00000218739		-0.313964	0.00708272	0.149309
ENSG00000276180		0.756165	0.00708994	0.149309
ENSG00000184897		0.347498	0.00714625	0.150014
ENSG00000198727		-0.31505	0.00714626	0.150014
ENSG00000160111		-0.605043	0.00717252	0.150325
ENSG00000142694		0.618537	0.00719757	0.15061
ENSG00000100228		-0.924074	0.0072124	0.150681
ENSG00000170759		-0.258922	0.00723804	0.150976
ENSG00000197008		-0.608627	0.00727141	0.151406
ENSG00000258666		1.18502	0.0072817	0.151406
ENSG00000134285		0.400653	0.00732678	0.152103
ENSG00000108423		-0.642773	0.00740911	0.153569
ENSG00000110400		-0.475313	0.0074575	0.154329
ENSG00000221869		0.571126	0.00749034	0.154669
ENSG00000137100		0.27399	0.00750629	0.154669
ENSG00000162688		-0.594921	0.00750925	0.154669
ENSG00000104859		0.303691	0.00761424	0.156417
ENSG00000160888		0.353464	0.00762767	0.156417
ENSG00000064961		0.275193	0.00764299	0.156417
ENSG00000055130		0.313232	0.00765112	0.156417
ENSG00000123136		0.290117	0.00765931	0.156417
ENSG00000179104		-0.612653	0.0076655	0.156417
ENSG00000197860		-0.343709	0.00770849	0.15705
ENSG00000101752		-0.477037	0.00775299	0.157636
ENSG00000075539		-0.283354	0.00776122	0.157636
ENSG00000213638		0.916337	0.00779723	0.157661
ENSG00000145685		0.614224	0.00780146	0.157661
ENSG00000150054		-0.414113	0.00780787	0.157661
ENSG00000135049		-0.347414	0.00781048	0.157661
ENSG00000119655		0.379299	0.00786486	0.157911
ENSG00000105185		0.280037	0.00786751	0.157911
ENSG00000132549		-0.316536	0.00788668	0.157911
ENSG00000150907		-0.326225	0.00789011	0.157911
ENSG00000006015		0.379663	0.00790395	0.157911
ENSG00000135083		-0.56617	0.00790429	0.157911
ENSG00000110492		0.710535	0.00790698	0.157911
ENSG00000007062		-1.26019	0.00797853	0.158992
ENSG00000176978		0.26622	0.00798528	0.158992
ENSG00000061938		0.251628	0.00800931	0.159229
ENSG00000108798		0.538386	0.00802415	0.159283
ENSG00000105402		0.413124	0.00803908	0.159339
ENSG00000075568		-0.27476	0.00808898	0.160086
ENSG00000136463		0.486208	0.00813412	0.160738
ENSG00000121940		-0.48125	0.00815657	0.160785
ENSG00000178425		-0.328499	0.00816421	0.160785
ENSG00000203880		-0.405335	0.00817321	0.160785
ENSG00000113391		-0.311082	0.00824512	0.161799
ENSG00000165102		-0.282661	0.00824939	0.161799
ENSG00000235169		0.75389	0.00828088	0.162174
ENSG00000177981		-0.260181	0.00835832	0.163213
ENSG00000104805		0.295432	0.00835876	0.163213
ENSG00000090686		-0.23861	0.00839938	0.163738
ENSG00000157077		-1.21967	0.00841056	0.163738
ENSG00000152229		0.510689	0.00845035	0.164269
ENSG00000197982		0.367435	0.00847891	0.164581
ENSG00000106415		-0.361865	0.00855666	0.165785
ENSG00000251136		0.463635	0.00856617	0.165785
ENSG00000129757		0.904256	0.00858824	0.165968
ENSG00000106546		-0.505741	0.00860778	0.165973
ENSG00000123143		0.223322	0.00863467	0.165973
ENSG00000163534		-0.693494	0.00865633	0.165973
ENSG00000198673		-0.547753	0.00865635	0.165973
ENSG00000103479		-0.372175	0.00865741	0.165973
ENSG00000109171		-0.285661	0.0086643	0.165973
ENSG00000110717		0.317748	0.00870814	0.16657
ENSG00000126216		-0.322954	0.00872735	0.166695
ENSG00000155287		0.348644	0.00874571	0.166803
ENSG00000166783		-0.653079	0.0088465	0.168481
ENSG00000144320		-0.425808	0.008906	0.169221
ENSG00000173786		0.320117	0.00891433	0.169221
ENSG00000164187		-0.506392	0.00892397	0.169221
ENSG00000099194		0.638693	0.00893972	0.169224
ENSG00000065559		-0.411685	0.00894992	0.169224
ENSG00000198482		-0.370353	0.00896834	0.169233
ENSG00000088325		0.949312	0.00898231	0.169233
ENSG00000189060		0.490638	0.00898901	0.169233
ENSG00000114480		-0.403183	0.00906031	0.170331
ENSG00000204843		-0.303512	0.00910674	0.170812
ENSG00000159200		-0.413765	0.0091119	0.170812
ENSG00000124406		-0.353191	0.00913196	0.170916
ENSG00000153814		-0.293759	0.009156	0.170916
ENSG00000223722		0.74979	0.00915644	0.170916
ENSG00000131188		0.580345	0.00920424	0.171488
ENSG00000179476		-0.803333	0.00921319	0.171488
ENSG00000038219		-0.495949	0.00931318	0.172996
ENSG00000157764		-0.335523	0.00932053	0.172996
ENSG00000187624		0.842372	0.00935681	0.173424
ENSG00000085999		1.76115	0.00941016	0.174167
ENSG00000166272		-0.334558	0.0094304	0.174297
ENSG00000085185		-0.345621	0.00946503	0.174691
ENSG00000137200		0.274292	0.00950401	0.175164
ENSG00000232838		-0.798863	0.00952292	0.175267
ENSG00000134294		-0.262338	0.00954486	0.175425
ENSG00000213015		0.289831	0.00958268	0.175874
ENSG00000134215		-0.261141	0.00960768	0.175883
ENSG00000133687		-0.62649	0.00961192	0.175883
ENSG00000099860		0.558708	0.00962333	0.175883
ENSG00000229604		-0.477071	0.00966492	0.176398
ENSG00000115541		0.628107	0.00977183	0.17793
ENSG00000204525		0.325304	0.00977593	0.17793
ENSG00000183688		-0.471064	0.00979129	0.177963
ENSG00000176390		-0.278245	0.00981263	0.178105
ENSG00000184384		-0.439652	0.00984126	0.178378
ENSG00000166595		0.257797	0.00986519	0.178565
ENSG00000172725		0.29221	0.00988466	0.178672
ENSG00000146802		-0.512677	0.00994361	0.17949
ENSG00000118518		-0.271266	0.00995845	0.179512
ENSG00000159023		-0.333216	0.00997478	0.179526
ENSG00000232177		-0.490155	0.00998668	0.179526
ENSG00000121858		0.590746	0.0100002	0.179526
ENSG00000079691		-0.782208	0.0100427	0.180043
ENSG00000124813		-0.420206	0.0100952	0.180737
ENSG00000182568		-0.333307	0.0101199	0.180934
ENSG00000158089		-0.788247	0.0101567	0.181269
ENSG00000112851		-0.367892	0.0101663	0.181269
ENSG00000124177		-0.315235	0.0102009	0.18164
ENSG00000081985		0.731041	0.0102488	0.182246
ENSG00000131504		-0.218513	0.0102807	0.182566
ENSG00000158411		0.323175	0.0103118	0.182871
ENSG00000126773		-0.339495	0.0103785	0.18312
ENSG00000127220		0.362084	0.0103885	0.18312
ENSG00000203993		0.349983	0.0103952	0.18312
ENSG00000137261		-0.988088	0.0104165	0.18312
ENSG00000243678		0.322485	0.0104363	0.18312
ENSG00000197081		-0.43352	0.0104385	0.18312
ENSG00000090006		0.313366	0.0104397	0.18312
ENSG00000163666		2.63743	0.0104482	0.18312
ENSG00000196684		0.341064	0.0104512	0.18312
ENSG00000231233		0.602017	0.0105173	0.184031
ENSG00000134574		0.275117	0.0105319	0.184043
ENSG00000276293		-0.735266	0.0105759	0.184566
ENSG00000256148		-0.539063	0.0106104	0.184921
ENSG00000105963		0.360351	0.0106538	0.185432
ENSG00000170653		-0.2903	0.0106787	0.185621
ENSG00000167543		0.310361	0.0108165	0.18727
ENSG00000189057		1.64671	0.0108193	0.18727
ENSG00000100453		0.53113	0.0108306	0.18727
ENSG00000238160		-0.748552	0.0108491	0.18727
ENSG00000112578		0.758337	0.0108547	0.18727
ENSG00000147180		-1.23313	0.0108591	0.18727
ENSG00000187514		0.27839	0.0109058	0.187805
ENSG00000176890		0.976326	0.0109272	0.187805
ENSG00000157778		0.350933	0.0109429	0.187805
ENSG00000183207		0.286572	0.0109564	0.187805
ENSG00000140988		0.298956	0.0109616	0.187805
ENSG00000115020		-0.302224	0.0110374	0.188823
ENSG00000161036		0.383188	0.0110498	0.188823
ENSG00000111199		0.892532	0.0110989	0.189417
ENSG00000122707		-0.561593	0.0111999	0.190865
ENSG00000100181		-0.431768	0.0112192	0.190865
ENSG00000143554		0.38405	0.0112274	0.190865
ENSG00000096080		0.374377	0.0112687	0.191321
ENSG00000053254		-0.25427	0.0113081	0.191545
ENSG00000170234		-0.259293	0.0113209	0.191545
ENSG00000074657		-1.0022	0.0113482	0.191545
ENSG00000213928		0.318435	0.0113536	0.191545
ENSG00000165650		-0.42479	0.0113662	0.191545
ENSG00000136770		0.284728	0.0113829	0.191545
ENSG00000163681		-0.276055	0.0113839	0.191545
ENSG00000144909		-0.333979	0.0114454	0.191998
ENSG00000248905		-1.40092	0.0114468	0.191998
ENSG00000148291		0.273038	0.0114591	0.191998
ENSG00000137804		0.771203	0.0114694	0.191998
ENSG00000171223		0.379949	0.011549	0.19279
ENSG00000130066		0.482173	0.0115511	0.19279
ENSG00000142178		1.02244	0.0115607	0.19279
ENSG00000138814		-0.383722	0.0115993	0.19319
ENSG00000106462		0.475513	0.0117523	0.195491
ENSG00000116729		-0.571544	0.0118114	0.196225
ENSG00000114648		-0.274015	0.0118504	0.196624
ENSG00000103152		0.308238	0.0118978	0.196929
ENSG00000163961		-0.389951	0.0119124	0.196929
ENSG00000119778		-0.293886	0.011932	0.196929
ENSG00000261779		0.665857	0.0119328	0.196929
ENSG00000168496		0.624332	0.0119437	0.196929
ENSG00000160957		0.823341	0.0120393	0.198168
ENSG00000178074		-0.41891	0.0120631	0.198168
ENSG00000120738		0.693368	0.0120641	0.198168
ENSG00000254004		-0.702258	0.012103	0.198499
ENSG00000158966		-1.14717	0.0121424	0.198499
ENSG00000158773		0.2678	0.0121464	0.198499
ENSG00000265982		1.10508	0.0121531	0.198499
ENSG00000140830		0.32048	0.0121598	0.198499
ENSG00000184436		0.30171	0.0121919	0.198776
ENSG00000140525		0.569982	0.0122362	0.199251
ENSG00000272173		0.888844	0.0122526	0.199271
ENSG00000048052		-0.458824	0.012327	0.200221
ENSG00000186654		0.358928	0.0123415	0.200221
ENSG00000100612		-0.327723	0.0124377	0.201172
ENSG00000108961		0.272977	0.0124533	0.201172
ENSG00000025796		-0.255451	0.0124543	0.201172
ENSG00000166788		0.425367	0.0124709	0.201172
ENSG00000182179		0.253144	0.0124766	0.201172
ENSG00000160703		-0.395591	0.0125168	0.201412
ENSG00000198855		0.570116	0.0125222	0.201412
ENSG00000131370		-0.221458	0.0125772	0.20205
ENSG00000113369		-0.370491	0.0126539	0.203034
ENSG00000196792		-0.352092	0.0127413	0.204132
ENSG00000108100		-0.248842	0.0127534	0.204132
ENSG00000164366		0.409751	0.0128293	0.204888
ENSG00000177565		-0.307079	0.0128318	0.204888
ENSG00000167996		0.399399	0.0128536	0.204987
ENSG00000092847		-0.253207	0.0128757	0.20509
ENSG00000121892		-0.254354	0.012955	0.205998
ENSG00000256152		-0.773967	0.012964	0.205998
ENSG00000140365		0.315351	0.0129887	0.206141
ENSG00000213563		0.349876	0.0130256	0.206477
ENSG00000079156		-1.03125	0.013072	0.206963
ENSG00000168944		-0.321906	0.0130907	0.207009
ENSG00000163565		0.373937	0.0131901	0.208331
ENSG00000121989		-0.43175	0.0132557	0.209116
ENSG00000135842		-0.520987	0.013289	0.209389
ENSG00000205307		0.964967	0.0133564	0.210114
ENSG00000112697		-0.277692	0.0133669	0.210114
ENSG00000225964		1.76362	0.0134506	0.210656
ENSG00000139890		0.507678	0.0134534	0.210656
ENSG00000138380		-0.504849	0.0134575	0.210656
ENSG00000149308		-0.413657	0.0134655	0.210656
ENSG00000051382		-0.297362	0.0135381	0.211539
ENSG00000109756		-0.369688	0.0135598	0.211626
ENSG00000145632		-0.536002	0.0135804	0.211697
ENSG00000164983		-0.331979	0.0137078	0.213428
ENSG00000130332		0.258105	0.0137569	0.213781
ENSG00000197930		-0.246346	0.0137629	0.213781
ENSG00000074842		0.347706	0.0137874	0.213908
ENSG00000112282		-0.248624	0.0138372	0.214428
ENSG00000265401		0.427674	0.0138817	0.214864
ENSG00000135945		-0.225871	0.0139423	0.215391
ENSG00000141873		0.32719	0.0139486	0.215391
ENSG00000169379		-0.644156	0.0139737	0.215431
ENSG00000126458		0.423936	0.0139839	0.215431
ENSG00000135047		0.68026	0.0140032	0.215475
ENSG00000136932		-0.374574	0.0141079	0.216362
ENSG00000092148		-0.278895	0.0141228	0.216362
ENSG00000167088		0.380386	0.0141246	0.216362
ENSG00000138398		-0.266787	0.0141267	0.216362
ENSG00000096060		-0.292756	0.0141968	0.217181
ENSG00000169682		0.790023	0.0142132	0.217181
ENSG00000184990		0.243813	0.0142347	0.217258
ENSG00000117322		-0.813816	0.0142859	0.217575
ENSG00000164620		0.296103	0.0143132	0.217575
ENSG00000135631		-0.422765	0.0143175	0.217575
ENSG00000183323		-0.919497	0.0143218	0.217575
ENSG00000136717		0.390589	0.014346	0.217692
ENSG00000274270		1.10815	0.0144124	0.218446
ENSG00000164683		-0.930885	0.0145326	0.220015
ENSG00000158636		-0.329008	0.0146503	0.221542
ENSG00000128203		0.383934	0.014751	0.222808
ENSG00000033170		-0.510887	0.0147753	0.222919
ENSG00000204842		-0.283763	0.0148453	0.223631
ENSG00000130204		0.339079	0.0148565	0.223631
ENSG00000166707		0.827929	0.0149453	0.224056
ENSG00000196549		-0.633945	0.0149475	0.224056
ENSG00000078618		-0.240734	0.01495	0.224056
ENSG00000164574		-0.23053	0.014953	0.224056
ENSG00000182827		-0.31314	0.0150171	0.224754
ENSG00000198642		-0.273524	0.0150338	0.224754
ENSG00000226174		1.0914	0.015105	0.225562
ENSG00000174695		-0.254116	0.0151379	0.225798
ENSG00000179348		-0.480042	0.0152096	0.226473
ENSG00000136732		0.415538	0.0152177	0.226473
ENSG00000152270		-0.36203	0.0152626	0.226884
ENSG00000198019		0.568146	0.0153377	0.227291
ENSG00000154237		-0.285135	0.015358	0.227291
ENSG00000111670		-0.313387	0.0153581	0.227291
ENSG00000108107		0.256538	0.0153591	0.227291
ENSG00000225830		-0.599333	0.0154577	0.228349
ENSG00000114948		-1.06939	0.0154702	0.228349
ENSG00000145730		-0.400328	0.0154828	0.228349
ENSG00000162729		0.284999	0.0155263	0.228631
ENSG00000139436		-0.236709	0.0155367	0.228631
ENSG00000165716		0.628758	0.0155853	0.229031
ENSG00000105248		0.276003	0.0155987	0.229031
ENSG00000139437		-0.311697	0.0156439	0.229227
ENSG00000145715		-0.444445	0.015647	0.229227
ENSG00000104889		0.439992	0.015668	0.229279
ENSG00000179152		-0.513841	0.0156903	0.22935
ENSG00000177576		0.450587	0.0157209	0.229495
ENSG00000054654		-0.360279	0.0157351	0.229495
ENSG00000115604		-0.424191	0.0157659	0.229689
ENSG00000198039		-0.5913	0.0157892	0.229775
ENSG00000206172		0.735835	0.0159184	0.231399
ENSG00000211450		0.331242	0.0159816	0.231816
ENSG00000173482		-0.461567	0.0159824	0.231816
ENSG00000099917		0.210836	0.0160377	0.232361
ENSG00000211893		-2.01083	0.0160923	0.232838
ENSG00000100504		-0.489328	0.0161152	0.232838
ENSG00000100345		-0.278178	0.0161436	0.232838
ENSG00000165533		-0.718525	0.0161465	0.232838
ENSG00000124225		0.755821	0.016167	0.232838
ENSG00000173681		-0.349851	0.0161769	0.232838
ENSG00000149932		0.304055	0.0162076	0.233024
ENSG00000138756		-0.277414	0.0162554	0.233457
ENSG00000242574		0.531594	0.0163045	0.233905
ENSG00000175826		0.209811	0.0163393	0.234149
ENSG00000101972		-0.289604	0.0163919	0.234647
ENSG00000173457		0.403513	0.0164275	0.234676
ENSG00000009694		-0.689151	0.0164296	0.234676
ENSG00000197372		-0.416104	0.0165303	0.235857
ENSG00000102699		-0.27906	0.016586	0.236364
ENSG00000119471		-0.406054	0.0166018	0.236364
ENSG00000260943		0.793663	0.0166368	0.236606
ENSG00000099985		0.578275	0.0167864	0.237821
ENSG00000069020		-0.50374	0.0167881	0.237821
ENSG00000108950		1.14336	0.0167915	0.237821
ENSG00000067221		0.38267	0.0168154	0.237821
ENSG00000197006		-0.313619	0.0168369	0.237821
ENSG00000180011		-0.239682	0.0168693	0.237821
ENSG00000166348		-0.946229	0.0168816	0.237821
ENSG00000118785		-1.24286	0.0168848	0.237821
ENSG00000185811		-0.238692	0.0168851	0.237821
ENSG00000040933		-0.272511	0.0169913	0.239061
ENSG00000127586		0.351101	0.017054	0.239602
ENSG00000129493		-0.468047	0.0170663	0.239602
ENSG00000130449		-0.317434	0.0171055	0.239897
ENSG00000026103		0.379509	0.0171255	0.239922
ENSG00000176182		0.330746	0.0171798	0.240426
ENSG00000162551		-0.624718	0.0172303	0.240876
ENSG00000008226		-0.338422	0.0172506	0.240903
ENSG00000222041		0.394414	0.0173077	0.24132
ENSG00000087274		-0.220779	0.0173253	0.24132
ENSG00000100815		-0.363374	0.0173365	0.24132
ENSG00000135074		-0.286357	0.017358	0.24132
ENSG00000178567		-0.247328	0.0173723	0.24132
ENSG00000123636		-0.419744	0.0175457	0.243333
ENSG00000109436		-0.648891	0.0175566	0.243333
ENSG00000275888		1.11423	0.0175727	0.243333
ENSG00000119333		0.567705	0.0176059	0.243535
ENSG00000173762		0.323888	0.0176443	0.24381
ENSG00000163249		-0.328399	0.0176919	0.244211
ENSG00000180822		0.298408	0.0177214	0.244362
ENSG00000198162		-0.276214	0.0177426	0.244397
ENSG00000154188		-1.0172	0.0178184	0.244942
ENSG00000079263		0.332267	0.0178218	0.244942
ENSG00000231389		0.459225	0.0178481	0.244942
ENSG00000155962		-0.628094	0.0178653	0.244942
ENSG00000114767		0.466134	0.0178916	0.244942
ENSG00000225342		0.467217	0.0178939	0.244942
ENSG00000101194		0.355581	0.0179245	0.245105
ENSG00000132394		0.294675	0.0179501	0.245191
ENSG00000158850		0.232114	0.0179691	0.245191
ENSG00000160588		-0.408748	0.0180195	0.245191
ENSG00000188191		0.465368	0.0180205	0.245191
ENSG00000125107		-0.220323	0.0180241	0.245191
ENSG00000100485		-0.339743	0.0180804	0.245602
ENSG00000013306		0.407233	0.0181102	0.245602
ENSG00000149328		-1.48803	0.0181104	0.245602
ENSG00000166046		-0.445181	0.0182076	0.24562
ENSG00000184164		0.290933	0.0182732	0.24562
ENSG00000155961		-0.403913	0.01829	0.24562
ENSG00000170571		-0.317207	0.0182919	0.24562
ENSG00000163421		-0.559043	0.0183203	0.24562
ENSG00000198453		-0.675503	0.0183216	0.24562
ENSG00000074706		-0.240101	0.0183231	0.24562
ENSG00000104518		0.318422	0.0183238	0.24562
ENSG00000145833		-0.217639	0.0183242	0.24562
ENSG00000166401		-0.328151	0.018325	0.24562
ENSG00000177556		0.349037	0.0183344	0.24562
ENSG00000082805		-0.303992	0.018336	0.24562
ENSG00000145390		-0.655705	0.0183688	0.245809
ENSG00000101751		-0.301369	0.0184192	0.246233
ENSG00000111224		0.309579	0.0184939	0.24698
ENSG00000087903		-0.384699	0.018537	0.247304
ENSG00000159147		0.462137	0.0186462	0.248508
ENSG00000188282		1.10156	0.018715	0.249097
ENSG00000171469		-0.336725	0.0187282	0.249097
ENSG00000229754		0.535713	0.0188213	0.25003
ENSG00000119632		0.357383	0.0188422	0.25003
ENSG00000136270		0.271333	0.0188554	0.25003
ENSG00000169174		-2.07923	0.0189207	0.250643
ENSG00000158555		0.301553	0.0190712	0.252381
ENSG00000072864		-0.5275	0.0191297	0.252733
ENSG00000083444		-0.299038	0.0191362	0.252733
ENSG00000135046		-0.371363	0.019294	0.25371
ENSG00000141543		0.32772	0.0193104	0.25371
ENSG00000260898		0.897797	0.0193482	0.25371
ENSG00000134242		-0.304948	0.019378	0.25371
ENSG00000140650		-0.402266	0.0193805	0.25371
ENSG00000091129		-1.62695	0.0193839	0.25371
ENSG00000096093		-0.460923	0.0194425	0.25371
ENSG00000144567		-0.199357	0.0194501	0.25371
ENSG00000170180		-1.82527	0.0194511	0.25371
ENSG00000177200		-0.309658	0.0194569	0.25371
ENSG00000136960		-0.826497	0.0194584	0.25371
ENSG00000198886		-0.274285	0.0194702	0.25371
ENSG00000119121		-0.707876	0.0194706	0.25371
ENSG00000164252		-0.351556	0.0194805	0.25371
ENSG00000131558		-0.233302	0.0195197	0.253755
ENSG00000204165		0.331325	0.0195325	0.253755
ENSG00000125835		0.272012	0.0195419	0.253755
ENSG00000239665		-0.467489	0.0195916	0.254149
ENSG00000198756		-1.00602	0.0196311	0.254255
ENSG00000250479		0.502774	0.0196384	0.254255
ENSG00000198231		-0.195121	0.0197291	0.255177
ENSG00000100297		0.266476	0.0198001	0.255665
ENSG00000103148		0.356736	0.0198057	0.255665
ENSG00000112242		-0.295379	0.0198708	0.255788
ENSG00000184557		0.431716	0.0198728	0.255788
ENSG00000205726		-0.410227	0.0198736	0.255788
ENSG00000261824		-0.639022	0.0199704	0.256484
ENSG00000167747		0.361204	0.0199756	0.256484
ENSG00000171940		-0.358797	0.0199863	0.256484
ENSG00000169118		-0.267968	0.0200195	0.256509
ENSG00000112343		0.247873	0.0200311	0.256509
ENSG00000137185		-0.592817	0.0200733	0.256509
ENSG00000108963		0.446072	0.0200737	0.256509
ENSG00000236409		1.04605	0.0200985	0.256509
ENSG00000007202		-0.197871	0.0201174	0.256509
ENSG00000163781		-0.228645	0.0201442	0.256509
ENSG00000105227		0.440612	0.0201638	0.256509
ENSG00000144218		-0.433605	0.0201639	0.256509
ENSG00000238005		-0.701083	0.0202146	0.256906
ENSG00000165476		-0.289071	0.0202544	0.257163
ENSG00000138448		-0.653963	0.0203079	0.257592
ENSG00000115155		0.973784	0.0203687	0.258115
ENSG00000130731		0.274399	0.0204301	0.25842
ENSG00000009335		-0.210949	0.0204518	0.25842
ENSG00000198624		-0.222205	0.0204627	0.25842
ENSG00000113161		-0.379885	0.0204715	0.25842
ENSG00000198663		-0.209054	0.0204934	0.258449
ENSG00000107669		-0.312071	0.0205673	0.259132
ENSG00000166716		-0.250672	0.0205984	0.259151
ENSG00000185052		-0.392825	0.0206082	0.259151
ENSG00000106153		0.240154	0.0206576	0.259445
ENSG00000186376		-0.405854	0.0206711	0.259445
ENSG00000225101		0.379924	0.0208185	0.261028
ENSG00000173517		-0.344129	0.0208729	0.261028
ENSG00000063169		0.262225	0.0208892	0.261028
ENSG00000100592		-0.541822	0.0208957	0.261028
ENSG00000131626		-0.272645	0.0208965	0.261028
ENSG00000082014		0.389521	0.0209619	0.261596
ENSG00000166557		0.272338	0.021119	0.2627
ENSG00000117118		0.243772	0.0211211	0.2627
ENSG00000096717		-0.31787	0.0211376	0.2627
ENSG00000155893		-0.406297	0.0211882	0.2627
ENSG00000132256		0.374156	0.0211935	0.2627
ENSG00000147889		0.614692	0.021203	0.2627
ENSG00000130005		0.521187	0.0212066	0.2627
ENSG00000141971		0.267561	0.0212103	0.2627
ENSG00000067900		-0.36669	0.0212881	0.263415
ENSG00000186260		-0.613089	0.0213925	0.264376
ENSG00000205155		0.339608	0.0214182	0.264376
ENSG00000188313		0.468061	0.0214261	0.264376
ENSG00000135341		-0.181991	0.0214946	0.264549
ENSG00000275993		0.6737	0.0214965	0.264549
ENSG00000130520		0.250547	0.0215105	0.264549
ENSG00000066422		-0.30721	0.0215305	0.264549
ENSG00000079999		0.291961	0.0215505	0.264549
ENSG00000115942		-0.400179	0.0215609	0.264549
ENSG00000140396		-0.332511	0.0216836	0.265686
ENSG00000237298		-0.305436	0.021694	0.265686
ENSG00000165609		-0.312389	0.0217451	0.266064
ENSG00000117399		1.25029	0.0218158	0.266681
ENSG00000136404		-0.335259	0.0218419	0.266752
ENSG00000278948		0.509735	0.0220379	0.268895
ENSG00000047634		0.64168	0.0221385	0.269872
ENSG00000171611		0.669663	0.0222618	0.270659
ENSG00000221821		0.405705	0.0222626	0.270659
ENSG00000127445		0.214149	0.0222649	0.270659
ENSG00000108515		0.393144	0.0222951	0.27066
ENSG00000203668		-0.543378	0.022331	0.27066
ENSG00000253352		-0.184953	0.0223444	0.27066
ENSG00000180096		0.356015	0.0223473	0.27066
ENSG00000077152		1.01143	0.0224262	0.271366
ENSG00000178935		-0.466641	0.0224512	0.271417
ENSG00000163125		-0.237233	0.0225286	0.27203
ENSG00000100218		-1.18478	0.0225579	0.27203
ENSG00000139192		0.202704	0.0225816	0.27203
ENSG00000104626		0.473999	0.0226109	0.27203
ENSG00000168026		0.385875	0.022621	0.27203
ENSG00000048140		0.2668	0.0226274	0.27203
ENSG00000167705		0.463938	0.0226912	0.27203
ENSG00000137267		0.583201	0.0227177	0.27203
ENSG00000141741		0.274829	0.0227258	0.27203
ENSG00000273033		-0.289215	0.0227512	0.27203
ENSG00000138593		-0.30228	0.0227557	0.27203
ENSG00000137818		0.227627	0.0227671	0.27203
ENSG00000274173		-0.645854	0.022771	0.27203
ENSG00000173486		0.280726	0.0227956	0.272031
ENSG00000175591		0.605773	0.0228125	0.272031
ENSG00000084112		-0.346115	0.0228548	0.27229
ENSG00000137710		-0.379406	0.0228884	0.272332
ENSG00000185347		0.397829	0.0229033	0.272332
ENSG00000142453		0.254017	0.0229263	0.272332
ENSG00000129244		1.29839	0.022951	0.272332
ENSG00000231607		0.378953	0.022962	0.272332
ENSG00000137309		0.343517	0.0230339	0.272771
ENSG00000179331		1.17034	0.023042	0.272771
ENSG00000100292		0.476155	0.0230613	0.272771
ENSG00000048471		-0.257649	0.023169	0.273798
ENSG00000083750		-0.340826	0.0231903	0.273803
ENSG00000254402		0.583566	0.0232576	0.274352
ENSG00000239713		0.264247	0.023319	0.274444
ENSG00000105717		0.451998	0.0233318	0.274444
ENSG00000163875		-0.212484	0.0233384	0.274444
ENSG00000074935		-0.577089	0.0233531	0.274444
ENSG00000198677		-0.400049	0.0233826	0.274444
ENSG00000262413		0.344943	0.0233979	0.274444
ENSG00000112667		0.413129	0.0234116	0.274444
ENSG00000175544		0.879191	0.0234412	0.274538
ENSG00000136731		-0.219477	0.0234914	0.274538
ENSG00000227811		-1.00168	0.0234962	0.274538
ENSG00000162636		-0.316701	0.0235032	0.274538
ENSG00000237424		0.405873	0.0235452	0.274691
ENSG00000139946		-0.304815	0.0235581	0.274691
ENSG00000102786		-0.244139	0.0235893	0.274811
ENSG00000255328		0.765829	0.0236643	0.275409
ENSG00000143409		-0.386109	0.0236885	0.275409
ENSG00000073111		0.482496	0.0237035	0.275409
ENSG00000133059		-0.344777	0.0237276	0.275446
ENSG00000257103		-0.297485	0.0238152	0.275909
ENSG00000196715		-0.461058	0.0238289	0.275909
ENSG00000069974		-0.319472	0.0238305	0.275909
ENSG00000167657		0.281311	0.0238591	0.275997
ENSG00000270170		0.351243	0.0238983	0.27619
ENSG00000272941		0.434922	0.0239178	0.27619
ENSG00000233493		0.8123	0.0240288	0.277032
ENSG00000149499		0.195883	0.0240866	0.277032
ENSG00000133111		-0.446999	0.0241243	0.277032
ENSG00000152463		-1.1806	0.0241444	0.277032
ENSG00000116698		-0.184386	0.0241505	0.277032
ENSG00000176623		-0.309768	0.0241516	0.277032
ENSG00000175063		0.94176	0.0241552	0.277032
ENSG00000010404		-0.270971	0.0241594	0.277032
ENSG00000186532		-0.546078	0.0242383	0.277508
ENSG00000114302		-0.231741	0.0242809	0.277508
ENSG00000243554		0.505719	0.0242916	0.277508
ENSG00000253368		-1.40631	0.0242974	0.277508
ENSG00000104884		0.361102	0.0243088	0.277508
ENSG00000272578		-0.844788	0.0243276	0.277508
ENSG00000015171		-0.351211	0.0243601	0.277638
ENSG00000116127		-0.43683	0.0244476	0.278169
ENSG00000168769		-0.370703	0.024449	0.278169
ENSG00000102908		-0.414098	0.0245611	0.279118
ENSG00000141458		-0.315871	0.024575	0.279118
ENSG00000265531		1.10847	0.0246293	0.279165
ENSG00000136720		-0.388191	0.0246421	0.279165
ENSG00000144455		-0.330619	0.0246428	0.279165
ENSG00000116032		0.666432	0.0246745	0.279283
ENSG00000173221		0.359283	0.0247146	0.279496
ENSG00000096070		-0.230603	0.0247546	0.279619
ENSG00000169241		0.248435	0.024768	0.279619
ENSG00000064393		-0.262544	0.0248757	0.280102
ENSG00000099284		0.663139	0.024882	0.280102
ENSG00000198590		0.687695	0.0248867	0.280102
ENSG00000261609		-0.345704	0.0249146	0.280102
ENSG00000123989		0.446045	0.0249174	0.280102
ENSG00000103168		0.239504	0.0249765	0.280462
ENSG00000168275		0.580742	0.0249921	0.280462
ENSG00000168564		-0.294606	0.025046	0.280647
ENSG00000023516		-0.405757	0.025077	0.280647
ENSG00000183734		0.594898	0.0250918	0.280647
ENSG00000165480		1.76164	0.0251381	0.280647
ENSG00000263001		-0.42016	0.0251432	0.280647
ENSG00000099308		-0.275217	0.0251651	0.280647
ENSG00000135862		-0.632016	0.0251754	0.280647
ENSG00000118515		-0.446829	0.0251794	0.280647
ENSG00000182606		-0.232451	0.0252309	0.280835
ENSG00000132405		-0.293064	0.0252426	0.280835
ENSG00000187808		0.742116	0.0252604	0.280835
ENSG00000065328		1.33695	0.025381	0.281647
ENSG00000240219		0.403516	0.0254187	0.281647
ENSG00000140320		0.221968	0.0254353	0.281647
ENSG00000196562		-0.341071	0.0254855	0.281647
ENSG00000205758		-0.304812	0.025499	0.281647
ENSG00000146066		0.254637	0.0255375	0.281647
ENSG00000041357		0.282309	0.0255424	0.281647
ENSG00000163481		0.281089	0.0255427	0.281647
ENSG00000148660		-0.304767	0.0255445	0.281647
ENSG00000150477		-0.552242	0.0255477	0.281647
ENSG00000161533		-0.373411	0.0255826	0.281795
ENSG00000116678		-0.557055	0.0256818	0.282651
ENSG00000105499		0.83604	0.0257069	0.28269
ENSG00000138688		-0.27947	0.0258047	0.283312
ENSG00000162585		0.246935	0.0258066	0.283312
ENSG00000162378		-0.32383	0.0258497	0.283549
ENSG00000197971		-0.274914	0.0258902	0.283561
ENSG00000110315		-0.328156	0.025894	0.283561
ENSG00000038427		-0.555647	0.0259204	0.283614
ENSG00000197948		0.189599	0.0259904	0.284143
ENSG00000215114		-0.311212	0.0260742	0.284822
ENSG00000143891		0.389745	0.0261479	0.28539
ENSG00000160999		0.382697	0.0262399	0.286156
ENSG00000051523		0.260878	0.0262832	0.286391
ENSG00000120451		-0.249047	0.0263106	0.286398
ENSG00000077463		0.289783	0.0263396	0.286398
ENSG00000232160		-1.30611	0.0263682	0.286398
ENSG00000175352		-1.05276	0.0263711	0.286398
ENSG00000197448		0.212618	0.0263994	0.28647
ENSG00000116191		-0.330718	0.026457	0.286628
ENSG00000121481		-0.326714	0.0264695	0.286628
ENSG00000171763		0.450965	0.0264931	0.286628
ENSG00000118046		0.184711	0.0265013	0.286628
ENSG00000118965		-0.449131	0.0265453	0.286694
ENSG00000084093		-0.288278	0.0265607	0.286694
ENSG00000177595		0.239125	0.0265851	0.286694
ENSG00000178695		-0.36746	0.0265947	0.286694
ENSG00000153317		-0.319424	0.0266811	0.287204
ENSG00000011523		-0.290809	0.0266856	0.287204
ENSG00000107796		0.387039	0.0267762	0.287879
ENSG00000178607		-0.297839	0.0267922	0.287879
ENSG00000149311		-0.378558	0.026929	0.289113
ENSG00000279432		-0.879083	0.0270733	0.290425
ENSG00000185187		0.253763	0.0271058	0.290536
ENSG00000019582		0.357749	0.0271357	0.290619
ENSG00000099624		0.301626	0.0271752	0.290806
ENSG00000214160		0.342442	0.027266	0.291346
ENSG00000169224		-0.773771	0.02727	0.291346
ENSG00000256053		0.429084	0.0273353	0.291767
ENSG00000116991		-0.454831	0.0273642	0.291767
ENSG00000130748		0.478568	0.0273862	0.291767
ENSG00000187098		-0.776427	0.0274068	0.291767
ENSG00000125520		0.228715	0.0274204	0.291767
ENSG00000123609		0.327839	0.0274706	0.292065
ENSG00000135318		-0.74018	0.0275775	0.292963
ENSG00000176438		-0.236227	0.0276072	0.293042
ENSG00000164221		-0.388044	0.0276717	0.293325
ENSG00000188566		0.221317	0.0276785	0.293325
ENSG00000136451		-0.246355	0.0277705	0.294063
ENSG00000241399		-0.294261	0.0279292	0.294886
ENSG00000101019		0.33502	0.0279392	0.294886
ENSG00000153208		-0.625949	0.0279416	0.294886
ENSG00000176928		-0.646119	0.0279461	0.294886
ENSG00000198502		0.45511	0.0279604	0.294886
ENSG00000118855		-0.279864	0.0280073	0.295084
ENSG00000137807		1.00989	0.0280337	0.295084
ENSG00000272512		1.77139	0.0280466	0.295084
ENSG00000105364		0.286742	0.0281942	0.296311
ENSG00000116985		-0.651821	0.0282083	0.296311
ENSG00000106609		-0.153938	0.0282567	0.296582
ENSG00000099822		0.894548	0.0284866	0.298446
ENSG00000163751		-0.504577	0.0284884	0.298446
ENSG00000166710		0.245232	0.0285137	0.298446
ENSG00000185361		0.295166	0.0285279	0.298446
ENSG00000164332		-0.228375	0.0285478	0.298446
ENSG00000132842		-0.191133	0.0286072	0.298829
ENSG00000105699		0.357868	0.0286717	0.299265
ENSG00000049618		-0.258008	0.0287411	0.299751
ENSG00000189180		-0.342158	0.0287922	0.300029
ENSG00000170468		-0.338741	0.0288134	0.300029
ENSG00000260916		-0.533082	0.0288398	0.300066
ENSG00000099795		0.24951	0.0289703	0.300361
ENSG00000123131		0.330367	0.0290078	0.300361
ENSG00000144848		0.31676	0.029057	0.300361
ENSG00000171101		-0.548645	0.0290759	0.300361
ENSG00000085224		-0.289262	0.0290897	0.300361
ENSG00000111860		-0.275419	0.0290926	0.300361
ENSG00000112144		-0.358097	0.0291047	0.300361
ENSG00000106714		-0.680235	0.0291077	0.300361
ENSG00000119314		-0.25581	0.0291263	0.300361
ENSG00000156026		-0.30458	0.0291329	0.300361
ENSG00000172349		-0.244964	0.0291362	0.300361
ENSG00000197122		0.399136	0.0291424	0.300361
ENSG00000137757		0.540445	0.0291852	0.300478
ENSG00000143324		-0.270319	0.0291995	0.300478
ENSG00000205837		1.6072	0.029305	0.301106
ENSG00000166803		0.884449	0.0293063	0.301106
ENSG00000121742		-0.694727	0.029333	0.301144
ENSG00000180357		-0.335775	0.0293647	0.301235
ENSG00000116128		-0.389553	0.029455	0.301925
ENSG00000131037		1.08281	0.0295158	0.302249
ENSG00000248099		0.440222	0.0295326	0.302249
ENSG00000172663		0.238356	0.0295794	0.302263
ENSG00000159885		-0.785627	0.0295928	0.302263
ENSG00000132718		-0.251038	0.0296029	0.302263
ENSG00000198771		-0.203183	0.0296935	0.302894
ENSG00000186001		-0.242104	0.0297109	0.302894
ENSG00000149591		0.378564	0.0297873	0.3033
ENSG00000159210		0.253401	0.0297969	0.3033
ENSG00000134490		-0.744459	0.0298337	0.30344
ENSG00000175756		0.262232	0.0298956	0.303835
ENSG00000169896		-0.316494	0.029924	0.303888
ENSG00000165806		0.395628	0.0299724	0.304145
ENSG00000101109		-0.24369	0.030036	0.304555
ENSG00000159111		0.308797	0.0301304	0.305138
ENSG00000175115		-0.222837	0.0301399	0.305138
ENSG00000105619		0.353745	0.0302591	0.306109
ENSG00000267554		-0.536218	0.0303009	0.306142
ENSG00000048707		-0.205779	0.030309	0.306142
ENSG00000099814		0.604243	0.0303334	0.306153
ENSG00000167967		0.176849	0.0304346	0.306834
ENSG00000115966		-0.250367	0.0304476	0.306834
ENSG00000165801		-0.361607	0.0305264	0.307393
ENSG00000169764		-0.196436	0.0305803	0.3077
ENSG00000181817		0.238977	0.0307729	0.309108
ENSG00000138175		-0.261633	0.0307902	0.309108
ENSG00000169967		-0.313964	0.0307909	0.309108
ENSG00000185024		0.24561	0.0308305	0.309113
ENSG00000107929		-0.255541	0.0308384	0.309113
ENSG00000183087		0.716829	0.0309474	0.309791
ENSG00000111364		-0.277849	0.0309532	0.309791
ENSG00000196636		-0.406412	0.0309972	0.309995
ENSG00000171631		1.00164	0.0310604	0.310346
ENSG00000155636		0.350494	0.0310916	0.310346
ENSG00000160712		-0.308268	0.0311031	0.310346
ENSG00000131016		-1.11685	0.0312002	0.311079
ENSG00000169826		-0.317278	0.0313695	0.312415
ENSG00000080815		-0.290379	0.0313832	0.312415
ENSG00000197045		-0.34429	0.0314056	0.312415
ENSG00000182979		0.207239	0.0314499	0.31262
ENSG00000135048		-0.234968	0.0314979	0.31286
ENSG00000102710		-0.270327	0.0315737	0.313214
ENSG00000176659		-0.853997	0.0315812	0.313214
ENSG00000100522		0.42694	0.0318322	0.3154
ENSG00000141542		-0.806928	0.0318496	0.3154
ENSG00000089048		-0.53565	0.0319159	0.315472
ENSG00000178163		-0.298885	0.0319486	0.315472
ENSG00000105698		0.193243	0.0319598	0.315472
ENSG00000159842		-0.29245	0.0319856	0.315472
ENSG00000148297		-0.234733	0.0319943	0.315472
ENSG00000134250		-0.262333	0.0320469	0.315472
ENSG00000226137		-0.422512	0.032114	0.315472
ENSG00000137166		0.334054	0.0321518	0.315472
ENSG00000167969		0.274734	0.0321575	0.315472
ENSG00000277476		0.328772	0.0321608	0.315472
ENSG00000175582		-0.179558	0.0321659	0.315472
ENSG00000101310		-0.265607	0.0322346	0.315472
ENSG00000169704		0.534975	0.0322513	0.315472
ENSG00000254703		0.407919	0.0322518	0.315472
ENSG00000112984		1.54884	0.032263	0.315472
ENSG00000132600		0.311826	0.0322935	0.315472
ENSG00000140995		-0.243832	0.0322969	0.315472
ENSG00000185043		0.283218	0.0323111	0.315472
ENSG00000117724		0.933755	0.0323131	0.315472
ENSG00000060237		-0.244247	0.0323414	0.315515
ENSG00000171916		-0.774172	0.0325594	0.31726
ENSG00000008869		-0.34937	0.0325686	0.31726
ENSG00000120093		0.937014	0.0325959	0.31729
ENSG00000076604		0.412761	0.0326209	0.317299
ENSG00000138185		-0.294836	0.0326718	0.317397
ENSG00000026751		0.34651	0.0326793	0.317397
ENSG00000222009		0.636507	0.0327254	0.317611
ENSG00000105281		0.338379	0.0328941	0.319012
ENSG00000179051		0.299205	0.0329984	0.319585
ENSG00000100934		-0.27045	0.0330018	0.319585
ENSG00000196220		-0.735473	0.0331223	0.320515
ENSG00000170638		0.261573	0.0332165	0.32119
ENSG00000178974		-0.261884	0.0332938	0.32165
ENSG00000257354		0.50234	0.0333225	0.32165
ENSG00000124496		-0.264481	0.0333374	0.32165
ENSG00000132661		0.438457	0.0333705	0.321733
ENSG00000197653		-0.909546	0.0334629	0.322387
ENSG00000176994		-0.216278	0.0335117	0.322449
ENSG00000166337		0.209287	0.0335196	0.322449
ENSG00000009830		0.389613	0.033543	0.322449
ENSG00000167625		-0.400953	0.0336077	0.322776
ENSG00000064225		-0.319112	0.0336291	0.322776
ENSG00000101084		0.360048	0.0336507	0.322776
ENSG00000133250		0.243778	0.0336858	0.322792
ENSG00000060762		0.26647	0.0337118	0.322792
ENSG00000071967		-0.384053	0.033726	0.322792
ENSG00000185670		-0.66201	0.033818	0.32336
ENSG00000268170		-1.28477	0.0338345	0.32336
ENSG00000134313		-0.261197	0.0341421	0.326062
ENSG00000166501		-0.17999	0.0341777	0.326152
ENSG00000163803		-0.414838	0.0342012	0.326152
ENSG00000162929		-0.7305	0.0343714	0.327538
ENSG00000140853		0.211644	0.0344233	0.327795
ENSG00000121152		0.910594	0.0344932	0.328223
ENSG00000167670		0.323639	0.0345436	0.3284
ENSG00000213337		0.539984	0.0345618	0.3284
ENSG00000132879		0.310176	0.0347252	0.329646
ENSG00000181284		0.468515	0.0347431	0.329646
ENSG00000166037		-0.245297	0.0348101	0.330043
ENSG00000157450		-0.281298	0.0348385	0.330074
ENSG00000113300		-0.256067	0.0349602	0.330751
ENSG00000092621		0.488677	0.0349744	0.330751
ENSG00000073578		0.209208	0.0349854	0.330751
ENSG00000054967		0.356268	0.0350345	0.330806
ENSG00000048828		-0.17969	0.0350558	0.330806
ENSG00000005020		-0.308623	0.0350981	0.330806
ENSG00000167770		0.207232	0.035109	0.330806
ENSG00000170017		-0.317414	0.0351172	0.330806
ENSG00000100095		-0.997656	0.0351719	0.331085
ENSG00000176463		-0.274981	0.0352038	0.331148
ENSG00000104825		0.295818	0.0353002	0.331817
ENSG00000115758		0.292008	0.035397	0.331966
ENSG00000167981		-0.493608	0.0354275	0.331966
ENSG00000155657		-0.415673	0.035437	0.331966
ENSG00000007255		0.230992	0.0354834	0.331966
ENSG00000277449		0.676206	0.035493	0.331966
ENSG00000111540		-0.241923	0.0355381	0.331966
ENSG00000173757		-0.252019	0.0355433	0.331966
ENSG00000143178		0.481891	0.035566	0.331966
ENSG00000141013		0.430142	0.0355685	0.331966
ENSG00000110880		-0.218314	0.0355764	0.331966
ENSG00000243811		0.354788	0.0356171	0.331966
ENSG00000130558		-0.855895	0.0356192	0.331966
ENSG00000099901		0.265413	0.0356951	0.332076
ENSG00000007080		0.204668	0.0357049	0.332076
ENSG00000128791		-0.467958	0.0357568	0.332076
ENSG00000127948		-0.253582	0.0357637	0.332076
ENSG00000161547		0.204809	0.0358086	0.332076
ENSG00000092140		-0.628588	0.0358133	0.332076
ENSG00000162437		-0.826785	0.0358478	0.332076
ENSG00000241360		1.09977	0.0358571	0.332076
ENSG00000128185		0.228	0.0358862	0.332076
ENSG00000135709		-0.259042	0.0359038	0.332076
ENSG00000158195		-0.187882	0.0359888	0.332076
ENSG00000156414		-0.762343	0.0360154	0.332076
ENSG00000077380		-0.344032	0.0360212	0.332076
ENSG00000204316		0.423887	0.0360297	0.332076
ENSG00000126214		0.198909	0.0360325	0.332076
ENSG00000172775		0.201566	0.0360354	0.332076
ENSG00000125686		-0.281432	0.036124	0.332202
ENSG00000196456		0.278104	0.0361562	0.332202
ENSG00000136068		-0.282258	0.0361752	0.332202
ENSG00000141699		-0.192471	0.0361801	0.332202
ENSG00000132589		-0.301162	0.0361966	0.332202
ENSG00000103591		0.23321	0.0362007	0.332202
ENSG00000149346		-0.395405	0.0362535	0.332382
ENSG00000163513		-0.271063	0.0362768	0.332382
ENSG00000204934		-1.04675	0.0363008	0.332382
ENSG00000175390		0.210648	0.0363215	0.332382
ENSG00000104731		0.273526	0.0363775	0.332663
ENSG00000281649		-0.258383	0.0364088	0.332718
ENSG00000100744		-0.278983	0.036436	0.332735
ENSG00000130714		0.24292	0.0364849	0.332735
ENSG00000110057		0.249071	0.0364891	0.332735
ENSG00000126561		0.225819	0.036512	0.332735
ENSG00000174996		0.293926	0.036561	0.332918
ENSG00000140992		-0.198668	0.0365827	0.332918
ENSG00000156127		0.291037	0.0366966	0.33334
ENSG00000167130		0.370682	0.0367289	0.33334
ENSG00000130595		0.564115	0.0367463	0.33334
ENSG00000205085		-0.698028	0.0367527	0.33334
ENSG00000168710		-0.239909	0.036756	0.33334
ENSG00000133612		0.295023	0.0368213	0.333497
ENSG00000135457		-0.333354	0.036824	0.333497
ENSG00000138071		-0.263064	0.0368788	0.333764
ENSG00000177409		0.403957	0.03695	0.334177
ENSG00000213753		-0.232124	0.0370343	0.334709
ENSG00000156052		-0.279765	0.037096	0.335037
ENSG00000052795		-0.335469	0.0371593	0.335319
ENSG00000155008		-0.377334	0.0371783	0.335319
ENSG00000109787		-0.273666	0.0372824	0.336028
ENSG00000005810		-0.215697	0.0374266	0.337096
ENSG00000083642		-0.268019	0.0375365	0.337828
ENSG00000269293		0.326471	0.0375617	0.337828
ENSG00000100393		-0.292696	0.037585	0.337828
ENSG00000152465		-0.418663	0.037633	0.338028
ENSG00000142405		-0.397634	0.0377425	0.33878
ENSG00000125755		0.194385	0.0378341	0.338966
ENSG00000085719		-0.297821	0.0378435	0.338966
ENSG00000167118		0.202418	0.0378777	0.338966
ENSG00000100129		-0.27454	0.0378826	0.338966
ENSG00000115828		-0.363359	0.0378921	0.338966
ENSG00000052126		-0.655229	0.0379866	0.33958
ENSG00000138639		-0.285693	0.038088	0.339913
ENSG00000196417		-0.416689	0.0380906	0.339913
ENSG00000123200		-0.226485	0.0381022	0.339913
ENSG00000080819		-0.515527	0.0381454	0.339913
ENSG00000255441		0.505176	0.0381533	0.339913
ENSG00000163946		-0.238792	0.0382375	0.340045
ENSG00000010671		-0.232748	0.0382621	0.340045
ENSG00000169718		0.18991	0.0382819	0.340045
ENSG00000170852		-0.230642	0.0382862	0.340045
ENSG00000241973		-0.195794	0.0383221	0.340045
ENSG00000081189		-0.360075	0.0383234	0.340045
ENSG00000120509		0.400953	0.0384443	0.340888
ENSG00000078687		-0.357162	0.0385486	0.341583
ENSG00000163590		-0.2689	0.0385826	0.341647
ENSG00000127580		0.276924	0.0386079	0.341647
ENSG00000189079		-0.266967	0.0387282	0.342481
ENSG00000212864		0.580691	0.0388436	0.342982
ENSG00000149743		0.216166	0.0389029	0.342982
ENSG00000136999		-0.660874	0.0389033	0.342982
ENSG00000077150		0.331964	0.0389061	0.342982
ENSG00000013275		0.194826	0.0389187	0.342982
ENSG00000137198		0.433339	0.0389415	0.342982
ENSG00000105778		-0.23304	0.0389973	0.343244
ENSG00000117868		-0.210264	0.0390382	0.343374
ENSG00000177731		-0.20376	0.0390763	0.343439
ENSG00000115286		0.244912	0.0390978	0.343439
ENSG00000143776		-0.657249	0.0391709	0.34351
ENSG00000152443		-0.359369	0.039172	0.34351
ENSG00000105737		0.991391	0.0392222	0.34351
ENSG00000109381		-0.276508	0.0392296	0.34351
ENSG00000132017		0.215574	0.0392366	0.34351
ENSG00000270629		0.300337	0.0392827	0.343685
ENSG00000103496		0.196616	0.0393998	0.34448
ENSG00000079950		-0.291332	0.0395097	0.344983
ENSG00000175768		0.309623	0.0395204	0.344983
ENSG00000188559		-0.310897	0.0395362	0.344983
ENSG00000164713		0.366566	0.0395716	0.345063
ENSG00000026652		-0.301061	0.0396026	0.345104
ENSG00000122952		0.87771	0.0396585	0.345293
ENSG00000130856		-0.440234	0.0396891	0.345293
ENSG00000159479		0.287092	0.039703	0.345293
ENSG00000115112		-1.35425	0.0397763	0.345468
ENSG00000165025		-0.219702	0.0398328	0.345468
ENSG00000103249		0.253223	0.0398376	0.345468
ENSG00000134644		-0.17588	0.0398501	0.345468
ENSG00000055208		-0.243808	0.0398546	0.345468
ENSG00000155093		-0.399008	0.0399331	0.345717
ENSG00000112419		-0.229225	0.0399608	0.345717
ENSG00000112685		-0.26057	0.0399874	0.345717
ENSG00000150687		-0.669221	0.0399886	0.345717
ENSG00000066084		-0.275928	0.040058	0.34609
ENSG00000244567		-0.398727	0.0401723	0.346849
ENSG00000103522		0.310819	0.040279	0.347363
ENSG00000196209		-0.313223	0.0402905	0.347363
ENSG00000120868		-0.323424	0.0403255	0.347363
ENSG00000212694		0.266577	0.0403376	0.347363
ENSG00000118900		-0.28865	0.0404619	0.348206
ENSG00000197429		-0.549421	0.0404892	0.348213
ENSG00000168159		0.199049	0.0405892	0.348844
ENSG00000147118		-0.309926	0.0406779	0.348852
ENSG00000035687		-0.221988	0.0406827	0.348852
ENSG00000110002		-0.402165	0.0406861	0.348852
ENSG00000244509		0.245633	0.0407158	0.348852
ENSG00000013583		0.281042	0.0407625	0.348852
ENSG00000218426		0.352329	0.0407726	0.348852
ENSG00000183023		-0.315251	0.0407759	0.348852
ENSG00000138166		0.361467	0.0408723	0.349116
ENSG00000181218		0.329166	0.040877	0.349116
ENSG00000104738		0.514227	0.0408865	0.349116
ENSG00000101079		-0.19495	0.0410372	0.350175
ENSG00000102580		-0.259157	0.0410881	0.350202
ENSG00000129534		-0.235932	0.0411155	0.350202
ENSG00000179833		-0.338438	0.0411202	0.350202
ENSG00000114126		-0.257532	0.0411903	0.350571
ENSG00000104903		0.271841	0.0412846	0.351146
ENSG00000181192		-0.342208	0.0413844	0.351768
ENSG00000126461		0.202162	0.0414791	0.352145
ENSG00000114857		-0.236876	0.0414824	0.352145
ENSG00000175215		-0.182384	0.0415387	0.352395
ENSG00000204228		0.60807	0.0417198	0.352851
ENSG00000144290		-0.804026	0.0417264	0.352851
ENSG00000214274		0.946614	0.041736	0.352851
ENSG00000164168		-0.34668	0.0417399	0.352851
ENSG00000135838		-0.317973	0.0417474	0.352851
ENSG00000065911		0.325624	0.0417771	0.352851
ENSG00000097046		0.36256	0.0417804	0.352851
ENSG00000262879		-0.574707	0.0418899	0.353549
ENSG00000183718		-0.293317	0.0419466	0.353681
ENSG00000223629		1.81054	0.0419789	0.353681
ENSG00000153395		-0.299766	0.0419864	0.353681
ENSG00000198242		0.217506	0.0420763	0.353958
ENSG00000122779		-0.212532	0.0420919	0.353958
ENSG00000164323		-0.333208	0.0421	0.353958
ENSG00000163743		-0.27243	0.042155	0.354194
ENSG00000117010		0.709468	0.0421829	0.354202
ENSG00000180628		0.244036	0.042261	0.354631
ENSG00000147649		-0.235535	0.042294	0.354681
ENSG00000184939		-0.325192	0.0423688	0.354965
ENSG00000181513		0.289976	0.0423818	0.354965
ENSG00000185697		-0.573378	0.0425125	0.355813
ENSG00000197136		0.173041	0.0425534	0.355813
ENSG00000117000		-0.348427	0.0425643	0.355813
ENSG00000143157		-0.227916	0.042608	0.355952
ENSG00000159228		0.391346	0.042742	0.356311
ENSG00000137776		-0.197735	0.0427571	0.356311
ENSG00000183779		0.523197	0.0427574	0.356311
ENSG00000121957		-0.467834	0.0427618	0.356311
ENSG00000168303		0.261854	0.0427867	0.356311
ENSG00000225614		-0.880229	0.0428565	0.356667
ENSG00000132640		-0.473412	0.0429389	0.356871
ENSG00000103154		-0.443393	0.042953	0.356871
ENSG00000162413		-0.31304	0.0429625	0.356871
ENSG00000261087		-0.905012	0.0430682	0.357514
ENSG00000115808		-0.249598	0.0430943	0.357514
ENSG00000085491		-0.290725	0.0431752	0.357957
ENSG00000164951		-0.230747	0.043244	0.357957
ENSG00000101187		1.24205	0.043245	0.357957
ENSG00000143995		-0.454213	0.0432566	0.357957
ENSG00000232807		0.57459	0.0433071	0.35799
ENSG00000115718		-1.04717	0.0433151	0.35799
ENSG00000053918		-0.306633	0.0434	0.358466
ENSG00000101391		0.259891	0.0435082	0.359134
ENSG00000182504		-0.347565	0.0435692	0.359412
ENSG00000136213		0.273628	0.0436585	0.359922
ENSG00000215301		-0.256345	0.0437235	0.359976
ENSG00000224376		-0.952533	0.0437735	0.359976
ENSG00000214026		0.30638	0.0437891	0.359976
ENSG00000123374		0.288228	0.0437941	0.359976
ENSG00000198467		0.363224	0.043802	0.359976
ENSG00000234936		0.57324	0.0438798	0.360315
ENSG00000160813		0.237241	0.0439211	0.360315
ENSG00000086506		0.628865	0.0439264	0.360315
ENSG00000140691		0.316696	0.0439529	0.360315
ENSG00000104442		-0.411618	0.0440058	0.360319
ENSG00000272325		-0.192865	0.0440082	0.360319
ENSG00000186908		-0.298957	0.0440773	0.360366
ENSG00000108179		0.29631	0.0440921	0.360366
ENSG00000163235		-0.400727	0.0441191	0.360366
ENSG00000174547		0.273918	0.0441237	0.360366
ENSG00000173473		-0.207511	0.0442193	0.360923
ENSG00000180917		-0.452324	0.0442562	0.361
ENSG00000108984		-0.387111	0.0442869	0.361026
ENSG00000275807		1.0105	0.0443842	0.36147
ENSG00000164054		0.2605	0.0443963	0.36147
ENSG00000150455		-0.347601	0.0444965	0.361907
ENSG00000128534		0.200723	0.0445051	0.361907
ENSG00000147394		-0.297698	0.044613	0.36256
ENSG00000184792		0.422165	0.0446769	0.362855
ENSG00000225434		-0.541356	0.0447091	0.362892
ENSG00000111696		-0.388643	0.0447515	0.363012
ENSG00000236525		-1.31132	0.0448354	0.363468
ENSG00000119682		-0.232869	0.0448647	0.363481
ENSG00000139132		-0.292828	0.0449704	0.363854
ENSG00000197696		0.698977	0.044994	0.363854
ENSG00000164091		-0.202153	0.0450048	0.363854
ENSG00000136161		-0.258578	0.0450215	0.363854
ENSG00000196943		0.216269	0.0450884	0.363878
ENSG00000092067		0.6633	0.0451043	0.363878
ENSG00000112312		0.78088	0.0451162	0.363878
ENSG00000120262		-0.516027	0.0451351	0.363878
ENSG00000230910		-1.81925	0.0452405	0.364503
ENSG00000186166		0.204662	0.0452694	0.364513
ENSG00000211777		-0.573448	0.0455005	0.366149
ENSG00000181045		-0.255795	0.045564	0.366436
ENSG00000139323		-0.248742	0.0456379	0.366701
ENSG00000137767		0.310771	0.0456534	0.366701
ENSG00000254281		-1.18617	0.0456806	0.366701
ENSG00000112079		-0.2303	0.0457434	0.366981
ENSG00000156650		-0.320234	0.0458282	0.367327
ENSG00000254858		0.44564	0.0458425	0.367327
ENSG00000237476		0.767834	0.0459584	0.368031
ENSG00000198689		-0.312226	0.0459927	0.368082
ENSG00000059145		0.233982	0.0460432	0.368262
ENSG00000071189		-0.261874	0.0460997	0.368489
ENSG00000198346		-0.794396	0.0461732	0.368645
ENSG00000012779		-0.293613	0.0461892	0.368645
ENSG00000123685		0.63717	0.0462033	0.368645
ENSG00000114541		-0.313349	0.0463387	0.369188
ENSG00000134852		-0.44053	0.0463445	0.369188
ENSG00000163798		-0.236957	0.0463627	0.369188
ENSG00000253738		-0.262946	0.0463838	0.369188
ENSG00000219200		0.255153	0.0465084	0.369669
ENSG00000182903		-0.331704	0.0465141	0.369669
ENSG00000184752		0.233995	0.0465286	0.369669
ENSG00000152332		-0.247359	0.0466238	0.369808
ENSG00000112759		0.310371	0.0466274	0.369808
ENSG00000229474		0.279246	0.0466305	0.369808
ENSG00000110693		-1.44583	0.046702	0.369951
ENSG00000075234		0.199222	0.0467049	0.369951
ENSG00000139718		-0.21738	0.0467738	0.369995
ENSG00000104964		0.22613	0.046819	0.369995
ENSG00000083168		-0.315082	0.04683	0.369995
ENSG00000137478		-0.233072	0.0468717	0.369995
ENSG00000117226		0.337807	0.046905	0.369995
ENSG00000253729		-0.288582	0.0469054	0.369995
ENSG00000256229		-0.431236	0.0469075	0.369995
ENSG00000139116		-0.621933	0.0469631	0.37009
ENSG00000122971		0.280499	0.0469759	0.37009
ENSG00000137513		-0.607962	0.0470636	0.370558
ENSG00000184083		0.404904	0.0471579	0.37101
ENSG00000166881		-0.327782	0.0471794	0.37101
ENSG00000166446		-0.307047	0.0472056	0.37101
ENSG00000099330		0.336296	0.0472636	0.371244
ENSG00000067208		-0.303149	0.0473151	0.371292
ENSG00000137078		0.441183	0.0473328	0.371292
ENSG00000115590		-0.470798	0.0473544	0.371292
ENSG00000169567		0.206459	0.0474726	0.371969
ENSG00000113282		-0.273217	0.0474975	0.371969
ENSG00000129116		-0.578852	0.047544	0.372112
ENSG00000125652		0.265141	0.0476476	0.372586
ENSG00000105329		0.231425	0.0476613	0.372586
ENSG00000257176		-0.81427	0.0477278	0.372884
ENSG00000058668		-0.40147	0.0478078	0.373005
ENSG00000130522		0.284261	0.0478185	0.373005
ENSG00000119408		-0.308818	0.0478914	0.373005
ENSG00000120889		-0.190271	0.0478973	0.373005
ENSG00000147874		-0.318023	0.0479128	0.373005
ENSG00000116106		-0.500006	0.0479136	0.373005
ENSG00000127603		-0.228553	0.0479552	0.373108
ENSG00000102931		-0.176278	0.0480449	0.373277
ENSG00000137075		-0.245509	0.0480716	0.373277
ENSG00000138495		0.310795	0.0480823	0.373277
ENSG00000125611		0.26463	0.0481003	0.373277
ENSG00000131089		-0.33381	0.0481469	0.373277
ENSG00000270972		0.736935	0.0481474	0.373277
ENSG00000198176		-0.229036	0.0481897	0.373385
ENSG00000133704		-0.231327	0.04822	0.373399
ENSG00000264235		0.434839	0.048268	0.373423
ENSG00000115507		-0.808583	0.0482798	0.373423
ENSG00000176170		0.427198	0.048449	0.37442
ENSG00000169018		-0.237573	0.0484657	0.37442
ENSG00000160753		0.253101	0.048503	0.374487
ENSG00000165185		0.373747	0.0486511	0.37533
ENSG00000123908		-0.244959	0.0486693	0.37533
ENSG00000162804		-0.533852	0.0487785	0.375952
ENSG00000139793		-0.389001	0.0488946	0.376254
ENSG00000183963		0.401052	0.0488992	0.376254
ENSG00000123975		0.494215	0.0489036	0.376254
ENSG00000106799		-0.267022	0.0489546	0.376426
ENSG00000257433		0.418741	0.0491168	0.377379
ENSG00000115977		-0.200115	0.0491393	0.377379
ENSG00000141994		0.272904	0.0491646	0.377379
ENSG00000184163		0.830499	0.0492175	0.377506
ENSG00000130165		0.221737	0.0492386	0.377506
ENSG00000100258		0.160623	0.0493993	0.37812
ENSG00000178096		0.419705	0.0494042	0.37812
ENSG00000237489		-0.681427	0.0494051	0.37812
ENSG00000102189		-0.36592	0.0494638	0.37827
ENSG00000169299		-0.352062	0.0494874	0.37827
ENSG00000106780		-0.310714	0.0495727	0.37827
ENSG00000279689		0.352771	0.0495865	0.37827
ENSG00000173611		-0.359588	0.0495957	0.37827
ENSG00000076864		0.795727	0.0496027	0.37827
ENSG00000130787		0.318281	0.0496261	0.37827
ENSG00000143207		-0.221156	0.0496658	0.378353
ENSG00000165097		-0.235352	0.0497156	0.378513
ENSG00000187954		0.189298	0.0497746	0.378742
ENSG00000104689		-0.468494	0.049834	0.378773
ENSG00000184489		-0.320089	0.049897	0.378773
ENSG00000169508		-0.358356	0.049904	0.378773
ENSG00000116406		-0.239541	0.0499244	0.378773
ENSG00000169019		-0.352905	0.0499695	0.378773
ENSG00000104064		0.188762	0.0499784	0.378773
ENSG00000051180		0.980136	0.0499867	0.378773
ENSG00000204394		0.21954	0.0500092	0.378773
ENSG00000118217		-0.222317	0.0500548	0.378844
ENSG00000109189		-0.469374	0.0501016	0.378844
ENSG00000168003		0.233112	0.0501051	0.378844
ENSG00000183092		0.705848	0.0501808	0.379199
ENSG00000137145		-0.326295	0.050255	0.37954
ENSG00000110066		-0.245811	0.0503023	0.37968
ENSG00000171617		-0.343961	0.0504511	0.380584
ENSG00000273899		0.287093	0.0505746	0.381297
ENSG00000149564		0.455197	0.0506613	0.381638
ENSG00000243449		0.463109	0.0506802	0.381638
ENSG00000266998		-0.763879	0.050724	0.381638
ENSG00000185527		-0.498213	0.0507746	0.381638
ENSG00000180879		0.205981	0.0507814	0.381638
ENSG00000122733		-1.85158	0.0508063	0.381638
ENSG00000197451		0.258953	0.0508557	0.381638
ENSG00000228300		0.274486	0.050912	0.381638
ENSG00000100307		-0.247355	0.0509311	0.381638
ENSG00000132912		-0.252194	0.0509756	0.381638
ENSG00000133226		-0.212629	0.0509757	0.381638
ENSG00000112701		-0.233553	0.0509866	0.381638
ENSG00000174109		0.423363	0.0509974	0.381638
ENSG00000224557		0.740221	0.0510458	0.381783
ENSG00000144233		-0.204517	0.0510981	0.381906
ENSG00000084073		-0.293456	0.0511204	0.381906
ENSG00000248923		-0.425591	0.0512381	0.382161
ENSG00000129968		0.222089	0.0512619	0.382161
ENSG00000262714		-0.59038	0.0512678	0.382161
ENSG00000005483		-0.309687	0.0512708	0.382161
ENSG00000173272		0.231364	0.0513057	0.382204
ENSG00000154822		-0.22091	0.0513699	0.382466
ENSG00000100578		-0.294652	0.0514294	0.382692
ENSG00000182986		-0.742239	0.051535	0.383261
ENSG00000172869		-0.234338	0.0516033	0.383552
ENSG00000204370		0.273249	0.051652	0.383696
ENSG00000160014		0.180228	0.0516909	0.383769
ENSG00000182919		-0.294899	0.0517213	0.383777
ENSG00000243753		0.327584	0.0518502	0.384303
ENSG00000154655		-0.674197	0.0518778	0.384303
ENSG00000106588		0.453219	0.0518799	0.384303
ENSG00000100418		0.180702	0.0519959	0.384623
ENSG00000148985		-0.221725	0.0520073	0.384623
ENSG00000124226		0.169522	0.0520109	0.384623
ENSG00000229809		0.24737	0.052096	0.384648
ENSG00000099889		-0.55373	0.0521139	0.384648
ENSG00000139832		0.495256	0.0521224	0.384648
ENSG00000171992		-0.752109	0.0521313	0.384648
ENSG00000071073		-0.234542	0.052208	0.384787
ENSG00000131236		-0.235044	0.0522218	0.384787
ENSG00000140675		0.478674	0.0522616	0.384787
ENSG00000163913		-0.336253	0.0522673	0.384787
ENSG00000143164		-0.215809	0.0523465	0.385154
ENSG00000064886		0.592421	0.0524223	0.385496
ENSG00000185883		0.428328	0.0524574	0.385539
ENSG00000062822		0.267211	0.0525741	0.385868
ENSG00000125304		-0.230069	0.052575	0.385868
ENSG00000214548		-1.52339	0.0526093	0.385868
ENSG00000074621		-0.570622	0.0526196	0.385868
ENSG00000213799		-0.586763	0.052693	0.38619
ENSG00000052841		-0.167261	0.0527228	0.386193
ENSG00000123737		0.232524	0.0527656	0.386291
ENSG00000196411		-0.328521	0.0528118	0.386414
ENSG00000142684		0.446939	0.0530075	0.38763
ENSG00000172965		0.248532	0.0530534	0.38775
ENSG00000094804		1.13094	0.0532295	0.387874
ENSG00000145050		0.289855	0.0532452	0.387874
ENSG00000130038		-0.223818	0.0532474	0.387874
ENSG00000261997		0.765162	0.0532965	0.387874
ENSG00000153214		-0.276945	0.0533196	0.387874
ENSG00000179862		0.345868	0.0533358	0.387874
ENSG00000103994		-0.188834	0.0533458	0.387874
ENSG00000162601		-0.253411	0.0533542	0.387874
ENSG00000123130		0.244719	0.0533648	0.387874
ENSG00000174442		0.403113	0.0533655	0.387874
ENSG00000270277		-0.656977	0.0533979	0.387895
ENSG00000104936		0.293976	0.0534958	0.388391
ENSG00000178904		-0.3191	0.0535539	0.388413
ENSG00000255517		0.546201	0.0535873	0.388413
ENSG00000168685		-0.432348	0.0535875	0.388413
ENSG00000181029		0.688176	0.0536311	0.388515
ENSG00000196139		-0.553168	0.0537017	0.388633
ENSG00000149923		0.241423	0.0537066	0.388633
ENSG00000272391		-0.198101	0.0538029	0.389116
ENSG00000153113		-0.225355	0.0538874	0.389253
ENSG00000117859		-0.2763	0.0539102	0.389253
ENSG00000180370		-0.235134	0.0539107	0.389253
ENSG00000106772		-0.491733	0.0540093	0.38975
ENSG00000132963		0.265057	0.0540858	0.390088
ENSG00000166902		0.310454	0.054126	0.390164
ENSG00000001561		-0.316446	0.0542388	0.390705
ENSG00000119673		0.514399	0.0542605	0.390705
ENSG00000136044		-0.206732	0.0543115	0.390705
ENSG00000175040		-0.277807	0.05432	0.390705
ENSG00000105556		0.318684	0.05439	0.390995
ENSG00000129353		-0.224787	0.0544365	0.391115
ENSG00000081237		-0.285182	0.0546289	0.392251
ENSG00000125772		-0.270282	0.0546542	0.392251
ENSG00000123144		0.224314	0.0547535	0.392749
ENSG00000165240		-0.375355	0.0550799	0.3946
ENSG00000172943		-0.166929	0.0551322	0.3946
ENSG00000076382		0.489552	0.0551511	0.3946
ENSG00000093144		-0.287445	0.0551598	0.3946
ENSG00000125384		-0.232797	0.0552147	0.3946
ENSG00000226824		0.864896	0.0552225	0.3946
ENSG00000102145		0.411692	0.055266	0.3946
ENSG00000158856		0.420869	0.0552983	0.3946
ENSG00000188921		-0.185839	0.0553096	0.3946
ENSG00000196470		-0.320707	0.0553119	0.3946
ENSG00000196876		-1.13235	0.0553483	0.394646
ENSG00000080854		-0.681325	0.0554601	0.395228
ENSG00000136478		-0.303608	0.0555196	0.395314
ENSG00000164292		0.67757	0.0555322	0.395314
ENSG00000239382		0.467294	0.0555718	0.395381
ENSG00000188419		-0.3705	0.0557928	0.396739
ENSG00000263264		-0.552734	0.0558468	0.39674
ENSG00000180530		-0.398334	0.0558534	0.39674
ENSG00000116198		-0.22865	0.055886	0.396757
ENSG00000116852		-0.190809	0.0559909	0.397288
ENSG00000146426		-0.40771	0.0560567	0.39754
ENSG00000186806		0.688621	0.0561729	0.397901
ENSG00000224877		0.335352	0.0561815	0.397901
ENSG00000154217		-0.182405	0.0561985	0.397901
ENSG00000065154		-0.257565	0.0562415	0.397991
ENSG00000115602		-0.783173	0.0564045	0.398879
ENSG00000113658		-0.327721	0.0564276	0.398879
ENSG00000064545		0.3086	0.0566811	0.400256
ENSG00000114331		-0.272605	0.05669	0.400256
ENSG00000103061		-0.222895	0.0567139	0.400256
ENSG00000127663		-0.243235	0.0567976	0.400632
ENSG00000276649		-0.417812	0.0568966	0.400656
ENSG00000177125		-0.274955	0.0569055	0.400656
ENSG00000058063		-0.219067	0.0569129	0.400656
ENSG00000170315		0.199729	0.056923	0.400656
ENSG00000132967		0.84079	0.0570271	0.400869
ENSG00000170298		0.745901	0.0570602	0.400869
ENSG00000163795		0.222794	0.0570879	0.400869
ENSG00000147400		-0.249836	0.0571017	0.400869
ENSG00000161904		0.184553	0.0571057	0.400869
ENSG00000138678		-0.324311	0.0571829	0.401196
ENSG00000159658		-0.155001	0.0572623	0.401539
ENSG00000170291		0.181468	0.0573515	0.401764
ENSG00000103657		-0.200485	0.0573555	0.401764
ENSG00000133574		0.355736	0.0574609	0.402288
ENSG00000109572		-0.346973	0.0575262	0.402531
ENSG00000163788		-0.282218	0.0576239	0.402698
ENSG00000164190		-0.252346	0.0576554	0.402698
ENSG00000167971		0.599986	0.0576898	0.402698
ENSG00000232220		-0.495299	0.0577012	0.402698
ENSG00000155545		-0.477594	0.0577251	0.402698
ENSG00000196367		-0.20819	0.0577341	0.402698
ENSG00000204623		0.617461	0.0578063	0.402848
ENSG00000126768		0.226111	0.0578168	0.402848
ENSG00000035403		-0.239427	0.0578895	0.403074
ENSG00000148341		0.180601	0.0579341	0.403074
ENSG00000205356		-0.183099	0.058008	0.403074
ENSG00000141298		-0.250527	0.0580141	0.403074
ENSG00000168765		0.331427	0.0580315	0.403074
ENSG00000168894		0.235992	0.0580755	0.403074
ENSG00000125817		0.215418	0.0581061	0.403074
ENSG00000170832		-0.334921	0.0581515	0.403074
ENSG00000143106		0.238848	0.0581545	0.403074
ENSG00000281206		0.304481	0.058156	0.403074
ENSG00000165699		-0.231342	0.0582456	0.403232
ENSG00000091436		-0.270857	0.0582476	0.403232
ENSG00000198919		-0.460597	0.0582881	0.403232
ENSG00000110934		-0.196973	0.0583015	0.403232
ENSG00000184831		0.425647	0.0584716	0.404196
ENSG00000153250		-0.198877	0.0587175	0.405682
ENSG00000031823		0.136359	0.0587718	0.405843
ENSG00000183044		-0.334786	0.0590214	0.407353
ENSG00000076650		-0.347889	0.0590871	0.407592
ENSG00000108773		0.244725	0.0591313	0.407683
ENSG00000151576		-0.269735	0.0592107	0.407901
ENSG00000184162		-0.303993	0.0592617	0.407901
ENSG00000166971		-0.317833	0.0592765	0.407901
ENSG00000142784		-0.227569	0.059287	0.407901
ENSG00000179271		0.29167	0.0593237	0.40794
ENSG00000197056		-0.504615	0.059469	0.408725
ENSG00000115042		0.451597	0.0595242	0.40889
ENSG00000113749		-0.429693	0.0597721	0.410184
ENSG00000172845		-0.225331	0.0597749	0.410184
ENSG00000027847		0.278588	0.0598169	0.410257
ENSG00000198682		-0.432866	0.0599161	0.410654
ENSG00000171241		0.684222	0.0599683	0.410654
ENSG00000253210		-0.524805	0.0600198	0.410654
ENSG00000158578		0.565541	0.060039	0.410654
ENSG00000233016		0.225203	0.0601024	0.410654
ENSG00000198399		-0.205268	0.0601058	0.410654
ENSG00000185838		0.448162	0.0601102	0.410654
ENSG00000118200		-0.950521	0.0601399	0.410654
ENSG00000128438		-1.13621	0.0601639	0.410654
ENSG00000196465		0.428995	0.0601872	0.410654
ENSG00000083097		-0.300725	0.0602373	0.410782
ENSG00000164611		0.666776	0.0603624	0.411133
ENSG00000135723		0.235933	0.0603761	0.411133
ENSG00000152133		-0.347931	0.0603825	0.411133
ENSG00000167962		0.187853	0.0604869	0.411205
ENSG00000166428		0.47391	0.0605128	0.411205
ENSG00000150990		0.224162	0.060518	0.411205
ENSG00000159335		0.257296	0.0605182	0.411205
ENSG00000175414		-0.70973	0.060601	0.411555
ENSG00000150681		-0.310734	0.0607173	0.412043
ENSG00000137752		0.251524	0.0607357	0.412043
ENSG00000183576		-0.154407	0.0609105	0.4125
ENSG00000148848		-1.01594	0.0609463	0.4125
ENSG00000129460		0.253785	0.0609827	0.4125
ENSG00000099821		0.234867	0.0609867	0.4125
ENSG00000267436		0.475674	0.0609951	0.4125
ENSG00000280071		0.596129	0.0610077	0.4125
ENSG00000177683		-0.341669	0.0610227	0.4125
ENSG00000233622		-1.11373	0.0611091	0.412871
ENSG00000197969		-0.322855	0.0612561	0.41338
ENSG00000089195		-0.338537	0.0612667	0.41338
ENSG00000232912		0.521647	0.0612787	0.41338
ENSG00000152601		-0.22543	0.0614349	0.414079
ENSG00000003147		-0.56152	0.0614454	0.414079
ENSG00000179262		0.181382	0.0615453	0.41454
ENSG00000205268		-0.217599	0.0616251	0.414864
ENSG00000096384		0.174475	0.0618174	0.415946
ENSG00000092200		-0.537772	0.0619586	0.416363
ENSG00000154727		-0.318867	0.0619821	0.416363
ENSG00000105483		-0.259261	0.0620704	0.416363
ENSG00000116539		-0.2583	0.0620715	0.416363
ENSG00000188352		-0.229528	0.062094	0.416363
ENSG00000075218		0.917797	0.0620963	0.416363
ENSG00000165275		-0.333567	0.0621012	0.416363
ENSG00000197050		-0.822049	0.0623024	0.416632
ENSG00000055332		0.285734	0.062338	0.416632
ENSG00000120675		0.247944	0.0623436	0.416632
ENSG00000112078		-0.198346	0.0623693	0.416632
ENSG00000167671		0.236836	0.0624106	0.416632
ENSG00000214174		0.320311	0.0624163	0.416632
ENSG00000198355		0.368779	0.0624323	0.416632
ENSG00000111664		-1.16455	0.0624754	0.416632
ENSG00000173889		-0.213005	0.0624834	0.416632
ENSG00000111897		-0.249703	0.0625031	0.416632
ENSG00000169446		-0.183736	0.0625122	0.416632
ENSG00000189190		-0.328176	0.0625218	0.416632
ENSG00000087266		0.185962	0.0626134	0.417031
ENSG00000198018		-0.541751	0.0627895	0.4179
ENSG00000162783		0.294025	0.0628075	0.4179
ENSG00000167261		-0.292666	0.0629747	0.418749
ENSG00000183475		-0.215113	0.0630156	0.418749
ENSG00000160310		-0.176271	0.0630493	0.418749
ENSG00000269028		-0.392581	0.0630712	0.418749
ENSG00000151151		-0.350208	0.0630944	0.418749
ENSG00000009307		-0.166065	0.063234	0.419256
ENSG00000100811		-0.165126	0.0632346	0.419256
ENSG00000125484		-0.335732	0.0632906	0.419416
ENSG00000179388		0.603794	0.0633661	0.419704
ENSG00000219410		-0.338149	0.0634597	0.420113
ENSG00000244921		-0.439788	0.0635094	0.420198
ENSG00000059377		-0.260105	0.0635366	0.420198
ENSG00000132670		-0.157459	0.0635877	0.420325
ENSG00000090376		-0.316738	0.0636535	0.420548
ENSG00000161813		-0.347222	0.0636855	0.420548
ENSG00000058866		-0.528035	0.0637259	0.420603
ENSG00000136141		-0.223079	0.0638032	0.420837
ENSG00000121274		-0.274406	0.0638253	0.420837
ENSG00000181827		-0.375544	0.0639169	0.421088
ENSG00000146872		-0.205613	0.0639588	0.421088
ENSG00000155097		-0.297221	0.0639595	0.421088
ENSG00000103056		0.466834	0.0639963	0.421119
ENSG00000163625		-0.368666	0.0641621	0.421928
ENSG00000172939		-0.216066	0.0641835	0.421928
[truncated: 11,142 more rows]

## Sheet: Mo1 & long-term PCR+
ENSGID	HGNC	log2FC	p-value	FDR
ENSG00000185736	ADARB2	10.9968	1.1207e-05	0.0050783
ENSG00000266786	LGALS9DP	10.5169	3.96264e-05	0.0108167
ENSG00000267589	AC011444.4	10.1521	6.4396e-06	0.00402965
ENSG00000258919	AL049836.1	9.53029	0.000307322	0.0407931
ENSG00000183421	RIPK4	9.17394	0.00152661	0.0992284
ENSG00000233614	DDX11L10	8.94517	0.000132596	0.0233111
ENSG00000171659	GPR34	8.91023	2.06378e-06	0.001695
ENSG00000115112	TFCP2L1	8.46397	0.00119621	0.0878177
ENSG00000162543	UBXN10	8.27475	0.000744238	0.0674485
ENSG00000279377	AC003973.3	7.61907	0.00157623	0.0992284
ENSG00000166265	CYYR1	7.56889	0.0012367	0.0887135
ENSG00000139044	B4GALNT3	6.97774	9.77128e-05	0.0192489
ENSG00000154269	ENPP3	5.43873	0.00153475	0.0992284
ENSG00000160113	NR2F6	5.2762	0.000924238	0.0763862
ENSG00000176092	CRYBG2	4.89893	0.000439246	0.0493345
ENSG00000166793	YPEL4	4.75299	0.00107795	0.0853063
ENSG00000154330	PGM5	4.28885	0.000801519	0.0698004
ENSG00000174721	FGFBP3	4.03534	0.00152073	0.0992284
ENSG00000099377	HSD3B7	4.03412	0.000608783	0.0597016
ENSG00000250982	GAPDHP35	3.49609	0.000359535	0.0446894
ENSG00000084764	MAPRE3	2.86759	0.00127573	0.0891722
ENSG00000231856	AL162377.1	2.74717	0.00051202	0.0534004
ENSG00000105011	ASF1B	2.6341	0.000353921	0.0446894
ENSG00000168528	SERINC2	2.62148	1.5137e-05	0.00574186
ENSG00000119820	YIPF4	2.35732	0.000286063	0.0387542
ENSG00000226742	HSBP1L1	2.21665	0.00133121	0.092558
ENSG00000111666	CHPT1	2.11133	0.000404542	0.047465
ENSG00000133731	IMPA1	2.04843	0.00119041	0.0878177
ENSG00000162341	TPCN2	1.89126	0.00049564	0.0527228
ENSG00000090661	CERS4	1.8333	0.00158872	0.0992284
ENSG00000100376	FAM118A	1.81433	8.14801e-06	0.00433297
ENSG00000103194	USP10	1.65452	0.00124628	0.0887135
ENSG00000159348	CYB5R1	1.64997	0.00135064	0.0934139
ENSG00000197119	SLC25A29	1.6316	0.00162427	0.0997409
ENSG00000002330	BAD	1.4765	0.000912171	0.0763493
ENSG00000166479	TMX3	1.43863	0.00145664	0.0981629
ENSG00000104219	ZDHHC2	1.43686	0.00151886	0.0992284
ENSG00000137200	CMTR1	-1.19781	0.00124752	0.0887135
ENSG00000266028	SRGAP2	-1.20522	0.000794019	0.0698004
ENSG00000152558	TMEM123	-1.44981	0.00102956	0.0824968
ENSG00000173821	RNF213	-1.51032	0.000988581	0.080191
ENSG00000135899	SP110	-1.5721	0.000939925	0.0771973
ENSG00000059378	PARP12	-1.6024	0.000502434	0.0528199
ENSG00000140464	PML	-1.62684	0.00144494	0.0978759
ENSG00000164691	TAGAP	-1.82497	0.00115246	0.0865397
ENSG00000155363	MOV10	-1.83111	0.000281225	0.0387018
ENSG00000124198	ARFGEF2	-1.89224	0.000683654	0.0628871
ENSG00000104320	NBN	-1.94028	0.000167766	0.0274393
ENSG00000141682	PMAIP1	-1.9445	0.0011202	0.0861643
ENSG00000085511	MAP3K4	-2.03659	0.000802059	0.0698004
ENSG00000183486	MX2	-2.08906	0.00154835	0.0992284
ENSG00000108771	DHX58	-2.08983	3.1339e-05	0.0091847
ENSG00000205413	SAMD9	-2.17155	0.00042733	0.0492453
ENSG00000170873	MTSS1	-2.21983	0.000423839	0.0492453
ENSG00000173193	PARP14	-2.23442	0.000158007	0.0262832
ENSG00000117228	GBP1	-2.2462	0.000891684	0.0760549
ENSG00000130487	KLHDC7B	-2.27526	0.00101465	0.0818003
ENSG00000273151	AC073957.3	-2.31629	0.00151385	0.0992284
ENSG00000125484	GTF3C4	-2.32882	0.000786824	0.0698004
ENSG00000134326	CMPK2	-2.35857	0.00158165	0.0992284
ENSG00000125148	MT2A	-2.37768	0.000115777	0.0211309
ENSG00000138166	DUSP5	-2.40662	0.001165	0.0869843
ENSG00000115267	IFIH1	-2.46512	1.32685e-06	0.00155966
ENSG00000157601	MX1	-2.47837	0.00159419	0.0992284
ENSG00000141664	ZCCHC2	-2.49787	1.16298e-05	0.00509425
ENSG00000127418	FGFRL1	-2.50341	5.16355e-05	0.012081
ENSG00000133106	EPSTI1	-2.58455	0.000430958	0.0492453
ENSG00000213551	DNAJC9	-2.58609	0.000179887	0.0282211
ENSG00000146232	NFKBIE	-2.58914	0.00104988	0.0836153
ENSG00000108679	LGALS3BP	-2.6089	1.59682e-07	0.00034973
ENSG00000237973	MTCO1P12	-2.6172	0.000596389	0.058926
ENSG00000140691	ARMC5	-2.62998	0.000519392	0.0536894
ENSG00000132530	XAF1	-2.71427	9.174e-05	0.0188368
ENSG00000121989	ACVR2A	-2.71761	0.000677625	0.0628871
ENSG00000163935	SFMBT1	-2.7355	0.00119068	0.0878177
ENSG00000152778	IFIT5	-2.75471	4.83737e-05	0.0116258
ENSG00000178202	KDELC2	-2.76671	0.00120343	0.0878572
ENSG00000099194	SCD	-2.77065	9.90331e-05	0.0192489
ENSG00000137965	IFI44	-2.88931	0.000180395	0.0282211
ENSG00000189060	H1F0	-2.8995	8.38819e-06	0.00433297
ENSG00000004139	SARM1	-2.90819	0.00151802	0.0992284
ENSG00000111335	OAS2	-2.95666	1.40547e-05	0.00569556
ENSG00000213366	GSTM2	-3.03915	1.60053e-05	0.00574186
ENSG00000160932	LY6E	-3.20793	8.37794e-07	0.00122327
ENSG00000168781	PPIP5K1	-3.21196	0.000684845	0.0628871
ENSG00000132669	RIN2	-3.23902	0.000522962	0.0536894
ENSG00000002933	TMEM176A	-3.25782	0.000443312	0.0493691
ENSG00000111331	OAS3	-3.26359	2.20964e-06	0.00170805
ENSG00000203865	ATP1A1-AS1	-3.27274	0.00136485	0.0934139
ENSG00000225217	HSPA7	-3.3166	0.000370965	0.0451375
ENSG00000138646	HERC5	-3.328	0.000578584	0.0580395
ENSG00000100906	NFKBIA	-3.34374	0.000983578	0.080191
ENSG00000196126	HLA-DRB1	-3.35139	6.88613e-06	0.00411321
ENSG00000186056	MATN1-AS1	-3.35213	0.00151161	0.0992284
ENSG00000188157	AGRN	-3.36739	5.2402e-05	0.012081
ENSG00000137628	DDX60	-3.42739	4.0333e-05	0.0108167
ENSG00000196141	SPATS2L	-3.5029	1.90381e-05	0.00625448
ENSG00000119922	IFIT2	-3.56604	0.000134818	0.0233111
ENSG00000166788	SAAL1	-3.56979	9.96065e-05	0.0192489
ENSG00000137959	IFI44L	-3.57564	3.2151e-05	0.0091847
ENSG00000137411	VARS2	-3.57568	0.000233204	0.0336762
ENSG00000027001	MIPEP	-3.59199	0.00029811	0.0399742
ENSG00000234290	AC116366.1	-3.60509	0.00111801	0.0861643
ENSG00000187608	ISG15	-3.62183	1.64571e-05	0.00574186
ENSG00000177272	KCNA3	-3.67384	2.00357e-05	0.00642168
ENSG00000178295	GEN1	-3.69411	0.000530066	0.0539969
ENSG00000118503	TNFAIP3	-3.69533	0.00111067	0.0861643
ENSG00000097046	CDC7	-3.79943	7.38559e-05	0.0159105
ENSG00000079691	CARMIL1	-3.88071	0.00112123	0.0861643
ENSG00000244682	FCGR2C	-3.93066	1.09276e-06	0.00143599
ENSG00000247627	MTND4P12	-3.93987	1.66038e-05	0.00574186
ENSG00000106565	TMEM176B	-3.99428	9.81216e-05	0.0192489
ENSG00000142089	IFITM3	-4.05077	6.02506e-05	0.0136509
ENSG00000189343	RPS2P46	-4.07514	0.0010841	0.0853063
ENSG00000088827	SIGLEC1	-4.14045	1.70589e-06	0.00155966
ENSG00000119917	IFIT3	-4.1735	0.000169133	0.0274393
ENSG00000134321	RSAD2	-4.29503	8.57296e-06	0.00433297
ENSG00000267106	ZNF561-AS1	-4.54067	0.00152599	0.0992284
ENSG00000239264	TXNDC5	-4.54741	0.000391907	0.0463969
ENSG00000197582	GPX1P1	-4.56664	0.000634484	0.0600343
ENSG00000163359	COL6A3	-4.57511	0.000820909	0.0709708
ENSG00000254206	NPIPB11	-4.75129	0.00160082	0.0992284
ENSG00000132465	JCHAIN	-4.75396	0.00124892	0.0887135
ENSG00000034693	PEX3	-4.89835	0.000469861	0.0507858
ENSG00000184979	USP18	-4.91222	9.83329e-06	0.00461497
ENSG00000109272	PF4V1	-4.92175	4.16141e-05	0.010937
ENSG00000230438	SERPINB9P1	-4.97931	0.000183079	0.028304
ENSG00000078081	LAMP3	-5.01546	1.25216e-05	0.00530796
ENSG00000261534	AL596244.1	-5.04889	0.00139025	0.0946593
ENSG00000232573	RPL3P4	-5.05502	0.000376886	0.0454372
ENSG00000211677	IGLC2	-5.06354	0.000635017	0.0600343
ENSG00000166035	LIPC	-5.16271	0.000281331	0.0387018
ENSG00000211663	IGLV3-19	-5.36562	0.000151043	0.0254469
ENSG00000165949	IFI27	-5.37302	0.000228376	0.0336762
ENSG00000196735	HLA-DQA1	-5.43074	2.36275e-09	7.76222e-06
ENSG00000125246	CLYBL	-5.43269	2.33511e-05	0.00730612
ENSG00000173480	ZNF417	-5.4621	0.000771457	0.0694364
ENSG00000148824	MTG1	-5.4865	1.63579e-06	0.00155966
ENSG00000239951	IGKV3-20	-5.52912	0.00158965	0.0992284
ENSG00000136153	LMO7	-5.53215	0.000122013	0.021964
ENSG00000273136	NBPF26	-5.78362	0.000104842	0.0199671
ENSG00000179750	APOBEC3B	-5.81361	0.000334411	0.0435098
ENSG00000203326	ZNF525	-5.88385	4.86583e-05	0.0116258
ENSG00000230202	AL450405.1	-5.99129	0.000141309	0.0241161
ENSG00000228801	AC064807.1	-6.12196	0.000257238	0.036348
ENSG00000115155	OTOF	-6.12327	0.000191415	0.0292487
ENSG00000187862	TTC24	-6.39303	6.2423e-05	0.0139034
ENSG00000223722	AC023157.1	-6.47941	1.51517e-06	0.00155966
ENSG00000237438	CECR7	-6.52934	0.00126456	0.0891722
ENSG00000235823	OLMALINC	-6.58466	0.000675882	0.0628871
ENSG00000257315	ZBED6	-6.77195	0.000256547	0.036348
ENSG00000256618	MTRNR2L1	-6.88833	3.40733e-07	0.000559697
ENSG00000125531	FNDC11	-6.91517	0.000617675	0.0600343
ENSG00000176720	BOK	-7.10622	0.000919568	0.0763862
ENSG00000179088	C12orf42	-7.1295	0.000689121	0.0628871
ENSG00000101210	EEF1A2	-7.14273	0.00158322	0.0992284
ENSG00000179344	HLA-DQB1	-7.17798	3.25852e-12	3.44619e-08
ENSG00000086848	ALG9	-7.23401	0.000356559	0.0446894
ENSG00000184068	AL021453.1	-7.39728	0.000910693	0.0763493
ENSG00000124882	EREG	-7.44043	0.000310586	0.0408141
ENSG00000234327	AC012146.1	-7.46743	0.00136483	0.0934139
ENSG00000147180	ZNF711	-7.48808	0.000587456	0.058483
ENSG00000246982	Z84485.1	-7.53208	0.000220542	0.0329334
ENSG00000158525	CPA5	-7.56959	0.0012737	0.0891722
ENSG00000198502	HLA-DRB5	-7.6072	1.0279e-10	4.50255e-07
ENSG00000167768	KRT1	-7.62144	0.000628858	0.0600343
ENSG00000169679	BUB1	-7.62247	0.000547859	0.0553802
ENSG00000080573	COL5A3	-7.70036	0.000627959	0.0600343
ENSG00000100095	SEZ6L	-7.70194	3.20476e-05	0.0091847
ENSG00000151376	ME3	-7.71564	4.663e-05	0.0116258
ENSG00000272602	ZNF595	-7.71567	4.10776e-06	0.00284106
ENSG00000214226	C17orf67	-7.79338	0.000112174	0.0207617
ENSG00000205078	SYCE1L	-7.80871	0.000133319	0.0233111
ENSG00000255571	MIR9-3HG	-7.81281	0.000108908	0.0204452
ENSG00000236397	DDX11L2	-7.82566	0.00157428	0.0992284
ENSG00000112139	MDGA1	-7.86032	0.000497499	0.0527228
ENSG00000160201	U2AF1	-7.87964	1.53975e-05	0.00574186
ENSG00000112877	CEP72	-7.88136	0.000839841	0.072133
ENSG00000272994	AC012360.3	-7.89934	0.000214293	0.032368
ENSG00000183837	PNMA3	-7.90977	1.76917e-05	0.0059612
ENSG00000143502	SUSD4	-7.91706	0.000179142	0.0282211
ENSG00000211896	IGHG1	-7.97112	4.85885e-05	0.0116258
ENSG00000253669	GASAL1	-8.00129	0.00162273	0.0997409
ENSG00000125538	IL1B	-8.01768	4.82763e-06	0.003172
ENSG00000147883	CDKN2B	-8.01777	3.6612e-05	0.0102366
ENSG00000240291	AL450384.2	-8.11768	0.000468581	0.0507858
ENSG00000275302	CCL4	-8.11998	0.000363882	0.0446894
ENSG00000275888	AC132872.3	-8.17048	0.00113327	0.0862219
ENSG00000005471	ABCB4	-8.21604	0.00113675	0.0862219
ENSG00000221995	TIAF1	-8.25551	9.10822e-06	0.00443301
ENSG00000264578	AC009630.3	-8.28655	0.000363246	0.0446894
ENSG00000211710	TRBV4-1	-8.33523	7.59023e-06	0.00433297
ENSG00000129422	MTUS1	-8.36717	0.000233195	0.0336762
ENSG00000138778	CENPE	-8.45491	0.00114166	0.0862219
ENSG00000189233	NUGGC	-8.48493	6.67311e-05	0.0146152
ENSG00000133424	LARGE1	-8.5347	0.000358017	0.0446894
ENSG00000254521	SIGLEC12	-8.54118	0.000451642	0.0498742
ENSG00000211670	IGLV3-9	-8.59847	0.00122283	0.0887135
ENSG00000229807	XIST	-8.60062	4.45838e-05	0.0114878
ENSG00000281404	LINC01176	-8.62663	7.97626e-05	0.0166375
ENSG00000175544	CABP4	-8.66244	0.000436193	0.0493345
ENSG00000211649	IGLV7-46	-8.80186	0.000783136	0.0698004
ENSG00000122188	LAX1	-9.24471	2.17205e-07	0.000407755
ENSG00000204262	COL5A2	-9.6901	0.000388757	0.0463969
ENSG00000272512	AL645608.8	-9.93733	2.58233e-05	0.00789172
ENSG00000134184	GSTM1	-10.4043	5.24495e-12	3.44619e-08
ENSG00000163734	CXCL3	-10.6278	0.000282731	0.0387018
ENSG00000211637	IGLV4-69	-11.1507	1.7803e-06	0.00155966
ENSG00000211638	IGLV8-61	-11.2418	0.000471491	0.0507858
ENSG00000166920	C15orf48	-12.9804	7.94758e-05	0.0166375
ENSG00000276085	CCL3L1	-13.5746	1.00065e-07	0.000262992
ENSG00000136244	IL6	-14.1947	1.43028e-05	0.00569556
ENSG00000277632	CCL3	-14.4815	2.55843e-06	0.0018678

## Sheet: PCR- vs PCR+ Baseline
ENSGID	HGNC	log2FC	p-value	FDR
ENSG00000260318	COX6CP1	4.27666	6.40881e-06	0.031628
ENSG00000155070	UNC93B2	4.13203	9.62729e-06	0.031628
ENSG00000184979	USP18	3.09104	7.09315e-06	0.031628
ENSG00000138735	PDE5A	1.63179	7.95029e-05	0.072282
ENSG00000052795	FNIP2	1.00978	1.42145e-05	0.0368551
ENSG00000204569	PPP1R10	1.00652	4.4319e-05	0.0582396
ENSG00000102908	NFAT5	0.833676	1.96321e-05	0.0368551
ENSG00000091039	OSBPL8	0.689771	0.000116634	0.0957933
ENSG00000105887	MTPN	0.588194	7.03856e-05	0.071149
ENSG00000167702	KIFC2	-0.505722	1.88235e-05	0.0368551
ENSG00000185187	SIGIRR	-0.64021	3.514e-05	0.0513083
ENSG00000249859	PVT1	-0.773363	8.25074e-05	0.072282
ENSG00000265401	AC093484.3	-0.781106	6.28673e-05	0.071149
ENSG00000245970	AP003352.1	-0.789435	6.53007e-05	0.071149
ENSG00000279605	AC067930.6	-0.89929	2.36412e-05	0.0388336
ENSG00000270012	AC232271.1	-1.05256	8.40539e-06	0.031628
ENSG00000134970		0.755012	0.000152369	0.115791
ENSG00000100429		-0.523158	0.000158606	0.115791
ENSG00000185127		0.787485	0.000187432	0.115966
ENSG00000156273		0.69367	0.000189127	0.115966
ENSG00000105976		3.23851	0.000192546	0.115966
ENSG00000174943		-0.447234	0.000194144	0.115966
ENSG00000112893		0.513176	0.000218694	0.121366
ENSG00000107099		0.586456	0.000221656	0.121366
ENSG00000258727		-0.488152	0.000252106	0.132517
ENSG00000276070		4.24329	0.000281062	0.142055
ENSG00000109133		0.507818	0.000305707	0.146193
ENSG00000203950		-0.449379	0.000312762	0.146193
ENSG00000163814		2.09618	0.000322624	0.146193
ENSG00000114450		0.630581	0.000335865	0.14712
ENSG00000228863		-1.07339	0.000348685	0.147808
ENSG00000135905		0.51671	0.000378148	0.149726
ENSG00000142173		-1.31673	0.000378219	0.149726
ENSG00000262160		-1.06818	0.000387389	0.149726
ENSG00000168172		0.449131	0.000424386	0.156742
ENSG00000108691		3.38886	0.000440086	0.156742
ENSG00000135837		0.484023	0.000463277	0.156742
ENSG00000007264		-0.89717	0.000473194	0.156742
ENSG00000038210		1.07107	0.0004891	0.156742
ENSG00000113088		-1.10186	0.000490539	0.156742
ENSG00000167685		-0.460425	0.000512727	0.156742
ENSG00000138378		-0.84303	0.000515827	0.156742
ENSG00000233306		-3.56249	0.000519404	0.156742
ENSG00000168096		-0.597039	0.000524819	0.156742
ENSG00000171680		-1.69854	0.000548032	0.15865
ENSG00000196730		0.574174	0.000555354	0.15865
ENSG00000107036		0.481424	0.000583315	0.161825
ENSG00000137628		1.06101	0.000591095	0.161825
ENSG00000152332		0.540618	0.000618831	0.165223
ENSG00000186193		1.41552	0.000630445	0.165223
ENSG00000213015		-0.450344	0.000641228	0.165223
ENSG00000165097		0.528482	0.000705366	0.170888
ENSG00000136144		0.61456	0.000725195	0.170888
ENSG00000238045		-0.482549	0.000726421	0.170888
ENSG00000233261		-0.8276	0.000728372	0.170888
ENSG00000103196		0.660369	0.000734224	0.170888
ENSG00000240219		-0.914895	0.000745458	0.170888
ENSG00000165244		1.019	0.000754242	0.170888
ENSG00000154727		0.716453	0.000782304	0.173442
ENSG00000133789		0.511986	0.000791914	0.173442
ENSG00000130244		-0.38845	0.000832619	0.175669
ENSG00000083312		0.433907	0.00083755	0.175669
ENSG00000111796		-1.12923	0.000854125	0.175669
ENSG00000134321		2.06794	0.000889467	0.175669
ENSG00000127081		1.73115	0.000890446	0.175669
ENSG00000136051		0.633518	0.000902001	0.175669
ENSG00000277476		-0.567876	0.000913628	0.175669
ENSG00000150961		0.604269	0.00092031	0.175669
ENSG00000176542		0.518627	0.000956413	0.175669
ENSG00000103194		0.605747	0.000977292	0.175669
ENSG00000048828		0.415089	0.00101512	0.175669
ENSG00000115339		0.848865	0.00102772	0.175669
ENSG00000134644		0.407386	0.00102968	0.175669
ENSG00000114331		0.5054	0.00104344	0.175669
ENSG00000269044		-0.742438	0.00104835	0.175669
ENSG00000115020		0.576703	0.00105099	0.175669
ENSG00000100605		0.474844	0.00106172	0.175669
ENSG00000170759		0.524989	0.00106206	0.175669
ENSG00000104974		0.654098	0.00106586	0.175669
ENSG00000132017		-0.359199	0.00106944	0.175669
ENSG00000139687		0.545049	0.00108352	0.175785
ENSG00000154764		-2.2421	0.00111304	0.178372
ENSG00000138829		0.792295	0.00116829	0.184971
ENSG00000121297		0.634261	0.00120496	0.187707
ENSG00000143222		-0.385093	0.00121415	0.187707
ENSG00000067840		-1.03912	0.00125469	0.190813
ENSG00000187961		-0.469497	0.00126627	0.190813
ENSG00000170027		0.54513	0.0012778	0.190813
ENSG00000196502		0.533267	0.00130646	0.192123
ENSG00000274641		2.22437	0.00131581	0.192123
ENSG00000125962		-1.05196	0.00138256	0.199326
ENSG00000090006		-0.626851	0.00139548	0.199326
ENSG00000140105		0.66252	0.00141169	0.199473
ENSG00000261505		-0.893352	0.00142968	0.199866
ENSG00000104852		-0.325036	0.00146337	0.202096
ENSG00000072401		0.501906	0.0015103	0.202096
ENSG00000239830		-3.26564	0.00151836	0.202096
ENSG00000151006		-1.45519	0.00152087	0.202096
ENSG00000186891		-0.824571	0.00152253	0.202096
ENSG00000086300		0.522765	0.00155166	0.203126
ENSG00000130052		0.772984	0.00157497	0.203126
ENSG00000135535		0.421915	0.00157666	0.203126
ENSG00000114573		0.476926	0.00162675	0.206198
ENSG00000159082		0.492045	0.00163188	0.206198
ENSG00000225880		-1.44079	0.00172975	0.216482
ENSG00000232645		-1.54854	0.00175461	0.21708
ENSG00000157107		0.693754	0.00176757	0.21708
ENSG00000135677		0.381238	0.0018806	0.2248
ENSG00000169249		-0.346916	0.00190509	0.2248
ENSG00000134326		1.41795	0.00191683	0.2248
ENSG00000205269		0.595844	0.00199304	0.2248
ENSG00000104936		-0.673374	0.00200501	0.2248
ENSG00000132256		0.625824	0.00201451	0.2248
ENSG00000213341		0.528036	0.00201684	0.2248
ENSG00000172164		0.448341	0.00203181	0.2248
ENSG00000132294		0.494287	0.00204851	0.2248
ENSG00000130714		-0.439053	0.00205366	0.2248
ENSG00000198087		0.782712	0.00206416	0.2248
ENSG00000139187		-0.958579	0.00206676	0.2248
ENSG00000157601		1.06678	0.00207835	0.2248
ENSG00000182979		-0.369087	0.00209781	0.2248
ENSG00000166128		0.635148	0.0020995	0.2248
ENSG00000115523		-0.92786	0.00210413	0.2248
ENSG00000143614		0.882053	0.00216911	0.22541
ENSG00000111711		0.716319	0.00217049	0.22541
ENSG00000132635		-0.475388	0.00217492	0.22541
ENSG00000123374		-0.494295	0.0022089	0.22541
ENSG00000169432		1.69305	0.0022199	0.22541
ENSG00000105866		0.775258	0.00222421	0.22541
ENSG00000267469		-0.640369	0.00222991	0.22541
ENSG00000099797		-0.385987	0.00233616	0.23051
ENSG00000132466		0.462434	0.00239606	0.23051
ENSG00000224420		-1.29267	0.00239969	0.23051
ENSG00000155629		0.543354	0.00240835	0.23051
ENSG00000073910		0.471183	0.00241138	0.23051
ENSG00000114779		-0.484016	0.00241433	0.23051
ENSG00000267364		-0.811617	0.0024429	0.23051
ENSG00000111911		0.4566	0.00244445	0.23051
ENSG00000166816		1.69044	0.00244972	0.23051
ENSG00000174749		0.636718	0.00253056	0.23051
ENSG00000123136		-0.454134	0.00253683	0.23051
ENSG00000117281		-1.1963	0.00253713	0.23051
ENSG00000166783		0.568397	0.00256464	0.23051
ENSG00000185745		1.52701	0.00256496	0.23051
ENSG00000125351		-0.474643	0.00257105	0.23051
ENSG00000147649		0.421403	0.0025738	0.23051
ENSG00000161970		-0.506406	0.00257857	0.23051
ENSG00000120733		0.398772	0.00260285	0.231109
ENSG00000139505		0.469602	0.00262125	0.23118
ENSG00000100697		0.475595	0.00266573	0.233536
ENSG00000273284		2.66276	0.00269046	0.23361
ENSG00000074416		0.710875	0.00270893	0.23361
ENSG00000129003		0.484177	0.00271991	0.23361
ENSG00000132879		-0.450894	0.00274824	0.23451
ENSG00000152558		0.516765	0.00282777	0.234545
ENSG00000205038		2.54274	0.00283909	0.234545
ENSG00000078900		3.0691	0.00284656	0.234545
ENSG00000140263		0.663729	0.00285852	0.234545
ENSG00000182827		0.486809	0.00286047	0.234545
ENSG00000107854		0.421284	0.00289256	0.234545
ENSG00000179295		0.376624	0.00289386	0.234545
ENSG00000175548		1.24994	0.00290994	0.234545
ENSG00000149131		1.54445	0.00291965	0.234545
ENSG00000136938		-0.397658	0.00294372	0.234545
ENSG00000213366		-0.771599	0.00294498	0.234545
ENSG00000269968		-0.458361	0.00297258	0.235129
ENSG00000007392		-0.362138	0.00303527	0.235129
ENSG00000100503		0.469507	0.0030454	0.235129
ENSG00000165288		0.568567	0.00306565	0.235129
ENSG00000227946		-0.775278	0.00308855	0.235129
ENSG00000262831		-0.818563	0.00312276	0.235129
ENSG00000150045		-0.872286	0.0031381	0.235129
ENSG00000168646		-1.08222	0.0031425	0.235129
ENSG00000164236		0.64504	0.00319032	0.235129
ENSG00000237424		-0.635424	0.00320043	0.235129
ENSG00000148158		0.405356	0.00321145	0.235129
ENSG00000198840		-0.431912	0.00321937	0.235129
ENSG00000185324		-0.396001	0.00324003	0.235129
ENSG00000145020		-0.486135	0.00325858	0.235129
ENSG00000244486		-0.595246	0.00325931	0.235129
ENSG00000214402		-2.13945	0.00328708	0.235129
ENSG00000272734		-0.992762	0.00331741	0.235129
ENSG00000197982		-0.401116	0.00332941	0.235129
ENSG00000130589		0.657397	0.00333107	0.235129
ENSG00000159733		-0.804553	0.00333491	0.235129
ENSG00000119922		1.26414	0.00337723	0.235129
ENSG00000246526		-1.14708	0.00338624	0.235129
ENSG00000255108		-0.701576	0.00339669	0.235129
ENSG00000188786		0.52302	0.00340492	0.235129
ENSG00000165185		0.869158	0.00340725	0.235129
ENSG00000127951		0.635651	0.00350641	0.235129
ENSG00000076321		0.686348	0.00350664	0.235129
ENSG00000258315		-0.600981	0.00351698	0.235129
ENSG00000226950		-0.626501	0.00352257	0.235129
ENSG00000162825		-2.10075	0.00352824	0.235129
ENSG00000171163		-0.427413	0.00355532	0.235129
ENSG00000132170		2.29622	0.00355616	0.235129
ENSG00000154134		-0.874482	0.00359556	0.235129
ENSG00000171101		-0.719701	0.00360234	0.235129
ENSG00000127415		-0.405518	0.00360511	0.235129
ENSG00000188994		0.47423	0.00363424	0.235129
ENSG00000231177		-0.745503	0.0036447	0.235129
ENSG00000039319		0.591771	0.00365741	0.235129
ENSG00000173991		-1.10096	0.00366346	0.235129
ENSG00000039123		0.422999	0.00366829	0.235129
ENSG00000183337		0.544394	0.00368591	0.235129
ENSG00000109572		0.548744	0.00373644	0.237201
ENSG00000140090		0.574246	0.00384944	0.241616
ENSG00000163110		0.464365	0.00387455	0.241616
ENSG00000177119		0.51146	0.00388801	0.241616
ENSG00000167775		-0.699622	0.00390821	0.241616
ENSG00000148481		0.598448	0.0039345	0.241616
ENSG00000188641		0.46279	0.00393891	0.241616
ENSG00000177337		-0.658085	0.00396037	0.241616
ENSG00000166997		-0.594247	0.0039642	0.241616
ENSG00000182318		1.97713	0.00397394	0.241616
ENSG00000210112		0.430791	0.00398986	0.241616
ENSG00000119917		1.41154	0.0040298	0.242915
ENSG00000055332		0.73743	0.00409097	0.245477
ENSG00000171208		0.827532	0.00420714	0.249606
ENSG00000002549		0.999086	0.00421901	0.249606
ENSG00000140157		0.398409	0.00422342	0.249606
ENSG00000091317		0.383375	0.00423812	0.249606
ENSG00000148737		0.558373	0.00425476	0.249606
ENSG00000154319		1.95976	0.00431445	0.251983
ENSG00000164897		-0.347466	0.00433747	0.252033
ENSG00000250571		-0.437331	0.00435366	0.252033
ENSG00000156467		-0.399646	0.00438698	0.252848
ENSG00000255423		1.76819	0.00442587	0.253975
ENSG00000173214		2.00237	0.00453355	0.254831
ENSG00000085449		0.602431	0.00454502	0.254831
ENSG00000156873		-0.328165	0.00455133	0.254831
ENSG00000102245		-1.19587	0.00458248	0.254831
ENSG00000218980		-1.13549	0.00459594	0.254831
ENSG00000163848		0.408245	0.00462997	0.254831
ENSG00000166548		0.42643	0.00463409	0.254831
ENSG00000171476		-1.09081	0.00466585	0.254831
ENSG00000186166		-0.429428	0.00468719	0.254831
ENSG00000082397		0.779733	0.00474368	0.254831
ENSG00000127870		0.597921	0.00475161	0.254831
ENSG00000102189		0.690671	0.00475794	0.254831
ENSG00000132842		0.395505	0.00476559	0.254831
ENSG00000144228		0.561603	0.00477405	0.254831
ENSG00000165029		0.760289	0.00477549	0.254831
ENSG00000229117		-0.456905	0.00479455	0.254831
ENSG00000138434		0.478012	0.00480541	0.254831
ENSG00000145649		-0.898957	0.00481856	0.254831
ENSG00000113282		0.433601	0.00482587	0.254831
ENSG00000085491		0.45889	0.00483945	0.254831
ENSG00000197857		-0.53354	0.00484801	0.254831
ENSG00000082074		0.511662	0.00488362	0.255139
ENSG00000130748		-0.637348	0.00489453	0.255139
ENSG00000131171		0.342141	0.00494372	0.255139
ENSG00000187605		0.381819	0.00494987	0.255139
ENSG00000198252		0.501444	0.00495095	0.255139
ENSG00000165417		0.439966	0.00497528	0.255391
ENSG00000156958		0.550648	0.00507524	0.25783
ENSG00000143207		0.419153	0.00507672	0.25783
ENSG00000139946		0.426445	0.00510642	0.25783
ENSG00000119912		0.514223	0.00510758	0.25783
ENSG00000067167		0.335303	0.00512089	0.25783
ENSG00000085224		0.48659	0.00518326	0.258885
ENSG00000124374		1.44197	0.00519178	0.258885
ENSG00000176871		0.274051	0.00521389	0.258885
ENSG00000085365		0.545441	0.00522064	0.258885
ENSG00000163534		0.824484	0.00526461	0.258946
ENSG00000168056		-0.722946	0.00530624	0.258946
ENSG00000167543		-0.476871	0.00530667	0.258946
ENSG00000182195		-0.994798	0.00530669	0.258946
ENSG00000149091		-0.294238	0.00532936	0.258946
ENSG00000054983		0.372164	0.00535856	0.258946
ENSG00000100031		0.427339	0.00536189	0.258946
ENSG00000116406		0.564592	0.00539256	0.258946
ENSG00000128872		0.458643	0.00541314	0.258946
ENSG00000188921		0.358507	0.00541893	0.258946
ENSG00000138646		1.00392	0.00546603	0.259966
ENSG00000113615		0.542772	0.00551026	0.259966
ENSG00000095066		-0.434245	0.00551889	0.259966
ENSG00000233016		-0.49092	0.00552283	0.259966
ENSG00000153214		0.433945	0.00557316	0.259966
ENSG00000173145		0.899433	0.00558959	0.259966
ENSG00000133250		-0.398703	0.0055902	0.259966
ENSG00000197813		-0.521042	0.00560294	0.259966
ENSG00000137145		0.610449	0.00562023	0.259966
ENSG00000163635		0.5752	0.00563809	0.259966
ENSG00000141736		-0.712181	0.00569892	0.261849
ENSG00000104093		0.519832	0.00571879	0.261849
ENSG00000136205		0.559101	0.00576833	0.2632
ENSG00000132640		1.03625	0.00578894	0.263227
ENSG00000104490		-0.792806	0.005817	0.263242
ENSG00000108175		0.419708	0.00582936	0.263242
ENSG00000248275		-0.537323	0.00585873	0.263663
ENSG00000243279		-0.379413	0.0058853	0.263955
ENSG00000137133		-0.517497	0.00592667	0.264105
ENSG00000198785		2.74906	0.00592884	0.264105
ENSG00000162148		-0.595527	0.00599204	0.265151
ENSG00000279377		-3.08423	0.00599268	0.265151
ENSG00000115415		0.713324	0.00606427	0.266186
ENSG00000269335		0.469618	0.00606544	0.266186
ENSG00000221866		1.48594	0.00607816	0.266186
ENSG00000068650		0.481805	0.00610104	0.266186
ENSG00000137941		2.4758	0.00611736	0.266186
ENSG00000173762		-0.671254	0.00614254	0.2664
ENSG00000116747		0.483087	0.00619276	0.267694
ENSG00000102699		0.500893	0.00626505	0.269482
ENSG00000105851		0.549683	0.00627514	0.269482
ENSG00000231925		0.403189	0.00629629	0.26951
ENSG00000197601		0.502508	0.0064608	0.274769
ENSG00000184515		-2.14422	0.00651948	0.274769
ENSG00000060237		0.373485	0.00656698	0.274769
ENSG00000213876		1.6102	0.00661767	0.274769
ENSG00000101230		-2.53981	0.00664991	0.274769
ENSG00000164961		0.448828	0.00668151	0.274769
ENSG00000151151		0.541076	0.00668769	0.274769
ENSG00000113300		0.411654	0.00670445	0.274769
ENSG00000211804		3.52469	0.0067094	0.274769
ENSG00000187608		1.26439	0.00671072	0.274769
ENSG00000177595		-0.365835	0.00671945	0.274769
ENSG00000220205		-0.424842	0.00673714	0.274769
ENSG00000157184		0.481472	0.00675301	0.274769
ENSG00000138778		2.40057	0.00676378	0.274769
ENSG00000137501		-0.879499	0.00676699	0.274769
ENSG00000138760		0.454011	0.00680545	0.274769
ENSG00000128815		0.430303	0.00685079	0.274769
ENSG00000128951		-0.505988	0.00685349	0.274769
ENSG00000131584		-0.297022	0.00687464	0.274769
ENSG00000165688		-0.319911	0.00688592	0.274769
ENSG00000182809		-1.18232	0.00688733	0.274769
ENSG00000067900		0.528174	0.00690022	0.274769
ENSG00000159753		-0.716148	0.0069152	0.274769
ENSG00000267519		-0.58836	0.00692455	0.274769
ENSG00000111424		0.53543	0.00696636	0.274769
ENSG00000180096		-0.596053	0.00697948	0.274769
ENSG00000102893		0.321084	0.00700207	0.274769
ENSG00000108588		0.45172	0.0070046	0.274769
ENSG00000137154		-0.519269	0.00706603	0.275875
ENSG00000065413		0.344673	0.00707479	0.275875
ENSG00000116299		0.913652	0.0071294	0.277052
ENSG00000215788		-0.788882	0.00714714	0.277052
ENSG00000188906		0.59957	0.00719054	0.277478
ENSG00000014123		0.570755	0.00720425	0.277478
ENSG00000019991		0.602824	0.00722147	0.277478
ENSG00000137575		0.432977	0.0072781	0.278838
ENSG00000223519		-2.07746	0.00736456	0.281016
ENSG00000111331		1.06802	0.00737771	0.281016
ENSG00000180398		0.39101	0.00741444	0.281328
ENSG00000108465		-0.305023	0.00745856	0.281328
ENSG00000140262		0.504065	0.00745872	0.281328
ENSG00000170448		0.890959	0.00748426	0.281328
ENSG00000113273		0.4756	0.00749294	0.281328
ENSG00000104361		0.54014	0.00757518	0.283605
ENSG00000172936		0.344479	0.00764531	0.285418
ENSG00000213145		-0.585057	0.00769458	0.285907
ENSG00000173905		0.680479	0.00770192	0.285907
ENSG00000171865		0.524445	0.00776876	0.287575
ENSG00000196683		-0.571637	0.00783816	0.287711
ENSG00000106780		0.475722	0.00786066	0.287711
ENSG00000117226		0.843702	0.00790068	0.287711
ENSG00000164048		-0.42701	0.00794549	0.287711
ENSG00000159314		0.42488	0.00794661	0.287711
ENSG00000111877		0.420024	0.00795007	0.287711
ENSG00000150527		0.863162	0.0079736	0.287711
ENSG00000005448		-0.652742	0.00797402	0.287711
ENSG00000089902		0.440164	0.0079968	0.287711
ENSG00000152291		0.310554	0.00802673	0.287711
ENSG00000163564		-0.823115	0.00803343	0.287711
ENSG00000117151		0.432733	0.00803515	0.287711
ENSG00000126821		0.670242	0.00809709	0.288396
ENSG00000233927		-0.704121	0.00809818	0.288396
ENSG00000172493		0.495427	0.00812597	0.288604
ENSG00000187210		0.754234	0.00834239	0.295491
ENSG00000129534		0.415801	0.00839098	0.296413
ENSG00000130779		0.391597	0.00842117	0.296683
ENSG00000188313		0.621359	0.00850136	0.298556
ENSG00000140694		0.456298	0.00851979	0.298556
ENSG00000176248		-0.354461	0.00855572	0.298903
ENSG00000198720		-1.14488	0.00861268	0.298903
ENSG00000231365		-1.60481	0.00861921	0.298903
ENSG00000112033		-0.31407	0.00862068	0.298903
ENSG00000167094		-1.19796	0.00867289	0.299427
ENSG00000254470		0.447568	0.00868137	0.299427
ENSG00000106333		-0.538281	0.00872388	0.300106
ENSG00000197093		-0.823825	0.00874807	0.300152
ENSG00000056097		0.412497	0.00879226	0.300392
ENSG00000267458		-0.76114	0.00880078	0.300392
ENSG00000140988		-0.456409	0.00886575	0.301826
ENSG00000213639		0.385947	0.00890333	0.302322
ENSG00000198816		-0.581355	0.00897349	0.303919
ENSG00000247774		-0.590092	0.00899991	0.303936
ENSG00000135090		0.339782	0.00902725	0.303936
ENSG00000131374		0.351601	0.00904336	0.303936
ENSG00000140688		-0.350753	0.00909512	0.304274
ENSG00000168461		0.353992	0.00914097	0.304274
ENSG00000168028		-0.497241	0.00914489	0.304274
ENSG00000122643		0.514948	0.00916702	0.304274
ENSG00000135899		0.501933	0.0092223	0.304274
ENSG00000155034		1.1321	0.00924944	0.304274
ENSG00000198851		-0.916927	0.00928793	0.304274
ENSG00000211678		-1.97235	0.00928894	0.304274
ENSG00000160973		-0.95657	0.00931021	0.304274
ENSG00000169592		-0.30754	0.00935132	0.304274
ENSG00000133657		0.480353	0.00935174	0.304274
ENSG00000185101		-0.741778	0.00935404	0.304274
ENSG00000165168		0.466478	0.00936788	0.304274
ENSG00000065357		-0.434536	0.0093776	0.304274
ENSG00000142303		-0.899531	0.00941844	0.304846
ENSG00000142102		-0.463628	0.00947556	0.305942
ENSG00000177106		-0.755757	0.00952545	0.306623
ENSG00000169683		-0.473657	0.00954333	0.306623
ENSG00000260807		-1.3487	0.00957367	0.306848
ENSG00000158850		-0.311838	0.00962923	0.307878
ENSG00000198959		1.10025	0.00967955	0.308735
ENSG00000211829		-0.847474	0.00978987	0.310796
ENSG00000143970		0.468866	0.00979145	0.310796
ENSG00000170004		-0.356458	0.00985263	0.311065
ENSG00000120896		-0.480067	0.00987229	0.311065
ENSG00000182472		-0.520173	0.00987338	0.311065
ENSG00000158470		0.544702	0.00989461	0.311065
ENSG00000163840		0.50144	0.00991937	0.311099
ENSG00000204392		-0.97623	0.0100666	0.312683
ENSG00000198917		-0.40625	0.0100727	0.312683
ENSG00000177853		0.585879	0.0100857	0.312683
ENSG00000178498		-0.837671	0.0100889	0.312683
ENSG00000137965		1.10839	0.01011	0.312683
ENSG00000071537		0.364952	0.0101126	0.312683
ENSG00000114867		0.300813	0.0101402	0.312799
ENSG00000231412		-1.1433	0.0101892	0.313432
ENSG00000136942		-0.462063	0.0102084	0.313432
ENSG00000221944		-0.548621	0.0102534	0.313613
ENSG00000144824		1.16272	0.0102793	0.313613
ENSG00000102103		-0.301272	0.0103059	0.313613
ENSG00000182405		1.41926	0.0103203	0.313613
ENSG00000267532		-0.787218	0.0103336	0.313613
ENSG00000136021		0.368543	0.0103814	0.314335
ENSG00000123838		2.36099	0.0105149	0.317541
ENSG00000063322		0.261144	0.0105356	0.317541
ENSG00000143669		0.42287	0.0105627	0.31763
ENSG00000079215		2.21885	0.0106259	0.318717
ENSG00000259319		2.21373	0.0106473	0.318717
ENSG00000172123		0.827723	0.0106958	0.31944
ENSG00000007341		-0.492177	0.0107612	0.320413
ENSG00000120992		0.404818	0.0107852	0.320413
ENSG00000149016		-0.591284	0.0108243	0.320413
ENSG00000156515		0.310985	0.0108848	0.320413
ENSG00000262580		-0.452403	0.010888	0.320413
ENSG00000164975		0.611847	0.0109317	0.320413
ENSG00000188878		-1.17984	0.0109584	0.320413
ENSG00000196456		-0.50868	0.0109734	0.320413
ENSG00000109790		0.438508	0.0109937	0.320413
ENSG00000211772		-0.880418	0.0109959	0.320413
ENSG00000101187		2.42429	0.0109966	0.320413
ENSG00000169813		0.317135	0.0110416	0.320633
ENSG00000113712		0.332032	0.0110621	0.320633
ENSG00000176454		-0.405244	0.0111208	0.320633
ENSG00000154447		0.969136	0.0111379	0.320633
ENSG00000162654		0.853522	0.0111394	0.320633
ENSG00000185963		0.3662	0.0111774	0.320633
ENSG00000267533		-1.29793	0.0112035	0.320633
ENSG00000133106		0.981183	0.0112178	0.320633
ENSG00000267598		-0.469308	0.0112238	0.320633
ENSG00000204217		0.448916	0.0112603	0.320979
ENSG00000134313		0.378547	0.0113209	0.321571
ENSG00000269893		-0.612434	0.01133	0.321571
ENSG00000160710		0.404749	0.0113573	0.321652
ENSG00000268903		-0.635817	0.0115036	0.325094
ENSG00000204634		0.512128	0.0115582	0.325328
ENSG00000115085		-0.748696	0.0115801	0.325328
ENSG00000115993		0.357355	0.011603	0.325328
ENSG00000169499		0.333267	0.0116684	0.325328
ENSG00000117016		-0.894211	0.0116697	0.325328
ENSG00000274272		-0.37873	0.0116961	0.325328
ENSG00000137845		0.394588	0.0117029	0.325328
ENSG00000198961		0.447947	0.0117236	0.325328
ENSG00000167280		-0.459534	0.0117347	0.325328
ENSG00000048991		0.352463	0.0117986	0.325467
ENSG00000163513		0.297053	0.0118139	0.325467
ENSG00000115355		0.494126	0.011814	0.325467
ENSG00000119318		0.319612	0.0118729	0.326404
ENSG00000135341		0.270423	0.0120408	0.329309
ENSG00000068489		0.801296	0.0120442	0.329309
ENSG00000111674		-0.695767	0.0120564	0.329309
ENSG00000119408		0.409625	0.0120788	0.329309
ENSG00000164896		-0.308227	0.0121336	0.329817
ENSG00000109047		-1.06666	0.0121476	0.329817
ENSG00000100346		-1.03443	0.0123257	0.331991
ENSG00000138286		0.447127	0.0123716	0.331991
ENSG00000102524		0.551722	0.0123717	0.331991
ENSG00000089127		0.89352	0.0123891	0.331991
ENSG00000134575		0.439016	0.0123972	0.331991
ENSG00000128191		-0.368262	0.0123994	0.331991
ENSG00000197530		-0.266656	0.0124288	0.331991
ENSG00000174032		0.672716	0.0124298	0.331991
ENSG00000111716		-0.447335	0.0124987	0.33305
ENSG00000149798		0.81433	0.012538	0.33305
ENSG00000197555		0.392809	0.0125608	0.33305
ENSG00000021300		-0.785869	0.0125708	0.33305
ENSG00000263126		-0.72643	0.012647	0.333673
ENSG00000183347		2.54455	0.0126809	0.333673
ENSG00000120137		0.385336	0.0127017	0.333673
ENSG00000148057		-0.508589	0.0127133	0.333673
ENSG00000102531		0.485472	0.0127259	0.333673
ENSG00000229619		1.19531	0.012768	0.333673
ENSG00000164332		0.343792	0.012772	0.333673
ENSG00000123091		0.332977	0.0128402	0.334789
ENSG00000140396		0.471086	0.0128844	0.335039
ENSG00000279799		-1.00082	0.0129008	0.335039
ENSG00000279602		-1.44876	0.0129397	0.335269
ENSG00000197457		-0.594163	0.012972	0.335269
ENSG00000168062		1.42199	0.0129984	0.335269
ENSG00000083093		0.81762	0.0130117	0.335269
ENSG00000123684		0.392574	0.0130435	0.33543
ENSG00000160783		-0.379494	0.0130782	0.335666
ENSG00000111832		-0.369767	0.0131119	0.33576
ENSG00000178695		0.543957	0.013133	0.33576
ENSG00000128203		0.483323	0.013192	0.336003
ENSG00000123104		0.401169	0.0132492	0.336003
ENSG00000100220		0.323821	0.0132579	0.336003
ENSG00000102755		1.26285	0.0132614	0.336003
ENSG00000232160		1.1977	0.0132751	0.336003
ENSG00000070190		0.426005	0.0133264	0.336003
ENSG00000036054		0.459463	0.0133561	0.336003
ENSG00000110756		0.530998	0.0133697	0.336003
ENSG00000133247		-0.386915	0.0133726	0.336003
ENSG00000149177		0.305268	0.0134193	0.336532
ENSG00000260793		-0.474615	0.0134496	0.336649
ENSG00000156136		0.359869	0.0135028	0.336678
ENSG00000131203		1.7891	0.0135528	0.336678
ENSG00000233493		-0.935904	0.0135584	0.336678
ENSG00000138071		0.408229	0.0135605	0.336678
ENSG00000100490		1.72719	0.0135788	0.336678
ENSG00000196505		0.398529	0.0136185	0.337025
ENSG00000198712		-0.318065	0.0137279	0.339096
ENSG00000115268		-0.421809	0.0137624	0.339308
ENSG00000111181		0.955269	0.0138875	0.341238
ENSG00000102218		0.437878	0.0138942	0.341238
ENSG00000157470		2.91796	0.0139382	0.341238
ENSG00000197520		2.92267	0.0139445	0.341238
ENSG00000114391		-0.437708	0.0139752	0.341355
ENSG00000105983		0.452563	0.0140171	0.341741
ENSG00000099290		0.355203	0.014059	0.342127
ENSG00000128923		0.777868	0.0140895	0.342236
ENSG00000180182		0.414875	0.0141495	0.342433
ENSG00000104964		-0.439435	0.0141497	0.342433
ENSG00000080573		-2.23636	0.0142232	0.342502
ENSG00000261159		2.53912	0.0142505	0.342502
ENSG00000184905		-2.44748	0.0142665	0.342502
ENSG00000140992		0.348977	0.0143048	0.342502
ENSG00000138382		-0.452364	0.0143093	0.342502
ENSG00000163131		0.325744	0.0143537	0.342502
ENSG00000225616		-0.439441	0.0143571	0.342502
ENSG00000231535		3.00313	0.014361	0.342502
ENSG00000211639		2.34441	0.0144339	0.343142
ENSG00000142541		-0.444195	0.0144401	0.343142
ENSG00000110492		-0.655219	0.0144691	0.343183
ENSG00000254999		-0.267564	0.0145201	0.343183
ENSG00000072071		-0.553221	0.0146487	0.343183
ENSG00000100934		0.495291	0.0146553	0.343183
ENSG00000118873		0.412098	0.0146795	0.343183
ENSG00000171940		0.409592	0.0146846	0.343183
ENSG00000138593		0.424131	0.014726	0.343183
ENSG00000198496		0.662213	0.0147465	0.343183
ENSG00000162910		-0.349931	0.0149467	0.343183
ENSG00000064545		-0.570491	0.014951	0.343183
ENSG00000185722		0.35412	0.0149575	0.343183
ENSG00000134440		0.32944	0.0149581	0.343183
ENSG00000055130		0.454084	0.0149848	0.343183
ENSG00000162032		-0.295446	0.0149895	0.343183
ENSG00000160180		1.73787	0.0150239	0.343183
ENSG00000143324		0.389933	0.0150747	0.343183
ENSG00000105655		-0.400038	0.0151274	0.343183
ENSG00000196782		0.426039	0.0151336	0.343183
ENSG00000108510		0.375778	0.0151384	0.343183
ENSG00000159256		0.408287	0.0151408	0.343183
ENSG00000139180		0.682694	0.0151578	0.343183
ENSG00000254910		-1.44494	0.0151686	0.343183
ENSG00000161265		-0.382974	0.0151713	0.343183
ENSG00000181192		0.407993	0.0151797	0.343183
ENSG00000138756		0.3954	0.0152246	0.343183
ENSG00000133065		-0.726144	0.0152373	0.343183
ENSG00000174799		0.455153	0.0152665	0.343183
ENSG00000165502		-0.356839	0.01527	0.343183
ENSG00000181036		-1.03745	0.0153329	0.343183
ENSG00000133466		-0.469947	0.0153473	0.343183
ENSG00000199753		-1.3519	0.0153592	0.343183
ENSG00000159131		0.670037	0.015363	0.343183
ENSG00000196507		-0.53198	0.0153724	0.343183
ENSG00000005020		0.46121	0.015419	0.343183
ENSG00000115760		0.346589	0.0154444	0.343183
ENSG00000204308		-0.558478	0.0154478	0.343183
ENSG00000117228		1.03482	0.0154618	0.343183
ENSG00000131931		0.49395	0.0154662	0.343183
ENSG00000169696		-0.33687	0.0155062	0.343183
ENSG00000237643		1.83599	0.0155272	0.343183
ENSG00000198556		-0.830475	0.0155302	0.343183
ENSG00000010030		1.40924	0.0155387	0.343183
ENSG00000141068		0.305949	0.015569	0.343276
ENSG00000154237		0.378999	0.0156921	0.344103
ENSG00000110395		0.376345	0.0156944	0.344103
ENSG00000261971		-0.394358	0.0157116	0.344103
ENSG00000012983		0.43217	0.015737	0.344103
ENSG00000101846		0.551641	0.0157374	0.344103
ENSG00000174721		-0.944675	0.0157885	0.344646
ENSG00000111728		-1.58567	0.0158511	0.344873
ENSG00000164241		-1.00425	0.0158912	0.344873
ENSG00000143434		-0.622628	0.0158922	0.344873
ENSG00000273066		-1.55622	0.0159039	0.344873
ENSG00000127914		0.375784	0.0160122	0.34665
ENSG00000197121		1.50999	0.0160781	0.347209
ENSG00000065613		0.434493	0.0161631	0.347209
ENSG00000211800		1.71589	0.0161735	0.347209
ENSG00000113441		0.283376	0.0162103	0.347209
ENSG00000188056		3.44308	0.016242	0.347209
ENSG00000257342		-0.492732	0.0162669	0.347209
ENSG00000161929		0.568286	0.0162793	0.347209
ENSG00000136869		0.514313	0.016289	0.347209
ENSG00000260916		0.521758	0.0162916	0.347209
ENSG00000183401		-0.302729	0.0163023	0.347209
ENSG00000271109		-1.01735	0.0163314	0.347267
ENSG00000128298		-1.1906	0.016384	0.347446
ENSG00000165272		-0.854923	0.0164023	0.347446
ENSG00000225756		-1.71166	0.0164237	0.347446
ENSG00000147576		-0.479522	0.0164737	0.347446
ENSG00000260708		-0.574864	0.0164757	0.347446
ENSG00000198948		0.795441	0.0165192	0.347446
ENSG00000146859		0.526918	0.0165483	0.347446
ENSG00000156689		1.82365	0.0165709	0.347446
ENSG00000107242		0.782669	0.0165959	0.347446
ENSG00000160336		0.887446	0.0166042	0.347446
ENSG00000065518		-0.289045	0.0166779	0.347876
ENSG00000169504		0.623755	0.0166939	0.347876
ENSG00000106392		0.45874	0.0167398	0.347876
ENSG00000237438		2.44363	0.0167468	0.347876
ENSG00000225541		2.23101	0.0167571	0.347876
ENSG00000265982		-0.834099	0.0169449	0.350445
ENSG00000254996		-0.564441	0.0169489	0.350445
ENSG00000130758		-0.368054	0.0169854	0.350445
ENSG00000157823		0.486982	0.0170069	0.350445
ENSG00000119900		0.396463	0.0170528	0.350445
ENSG00000259291		-0.531186	0.0170803	0.350445
ENSG00000133985		-0.507297	0.0171004	0.350445
ENSG00000124151		0.316619	0.0171148	0.350445
ENSG00000107201		0.636027	0.0171335	0.350445
ENSG00000167193		0.993129	0.0171889	0.350445
ENSG00000174996		-0.472086	0.0171934	0.350445
ENSG00000197943		0.389834	0.0172437	0.350445
ENSG00000143337		0.371848	0.0172478	0.350445
ENSG00000104897		-0.279529	0.0172543	0.350445
ENSG00000135823		0.299956	0.0173094	0.350644
ENSG00000138767		0.318871	0.0173476	0.350644
ENSG00000119723		-0.523986	0.017352	0.350644
ENSG00000153827		0.284421	0.0173707	0.350644
ENSG00000272282		-1.03187	0.0174257	0.350863
ENSG00000203875		-0.587042	0.017498	0.350863
ENSG00000150457		0.52733	0.0175037	0.350863
ENSG00000164023		0.665849	0.0175401	0.350863
ENSG00000142192		0.388614	0.0175522	0.350863
ENSG00000112851		0.376619	0.0175873	0.350863
ENSG00000258944		-0.623352	0.0176035	0.350863
ENSG00000170142		0.273761	0.0176157	0.350863
ENSG00000080822		-0.370187	0.0176272	0.350863
ENSG00000062650		0.315564	0.0176634	0.350863
ENSG00000156011		1.79736	0.0176753	0.350863
ENSG00000005379		-0.527405	0.0178151	0.352701
ENSG00000168246		0.644107	0.0178338	0.352701
ENSG00000198467		-0.654841	0.0178484	0.352701
ENSG00000174080		-0.623662	0.0179246	0.353674
ENSG00000175581		-0.431031	0.0179632	0.353905
ENSG00000004468		0.588779	0.0180043	0.354184
ENSG00000171368		-0.925213	0.0180847	0.354717
ENSG00000105519		-0.350838	0.0181064	0.354717
ENSG00000164587		-0.476759	0.0181124	0.354717
ENSG00000160218		0.342766	0.0182846	0.357041
ENSG00000161905		1.62576	0.0182854	0.357041
ENSG00000146067		-0.25317	0.0183737	0.357564
ENSG00000138592		0.368367	0.018406	0.357564
ENSG00000108021		0.423666	0.0184158	0.357564
ENSG00000132274		0.621592	0.018421	0.357564
ENSG00000133812		0.38435	0.0184891	0.358357
ENSG00000109475		-0.459037	0.018517	0.358368
ENSG00000204345		2.50585	0.0185782	0.359023
ENSG00000137877		-0.752664	0.0186812	0.359848
ENSG00000184381		-0.341745	0.0187236	0.359848
ENSG00000172939		0.314594	0.0187289	0.359848
ENSG00000119139		0.516877	0.0187633	0.359848
ENSG00000053918		0.324194	0.0187686	0.359848
ENSG00000170312		2.76857	0.0187988	0.359848
ENSG00000035928		0.394638	0.0188157	0.359848
ENSG00000148341		-0.229274	0.0188569	0.359848
ENSG00000065615		0.362325	0.0189007	0.359848
ENSG00000010810		-0.366526	0.018919	0.359848
ENSG00000108389		0.390137	0.018946	0.359848
ENSG00000146830		-0.235268	0.0189586	0.359848
ENSG00000173198		0.481402	0.0189768	0.359848
ENSG00000177200		0.42223	0.0191473	0.362557
ENSG00000125611		-0.335176	0.0192659	0.364279
ENSG00000210127		0.842504	0.0193158	0.364697
ENSG00000069329		0.338035	0.0193927	0.365623
ENSG00000082898		0.333395	0.0195343	0.367766
ENSG00000085832		0.295155	0.0195747	0.367998
ENSG00000196110		1.48243	0.0196166	0.368008
ENSG00000067191		-0.434487	0.019658	0.368008
ENSG00000135018		0.319829	0.0196603	0.368008
ENSG00000081189		0.459281	0.019706	0.368008
ENSG00000101596		0.452251	0.0197226	0.368008
ENSG00000071082		-0.398281	0.019761	0.368008
ENSG00000049618		0.323096	0.0198198	0.368008
ENSG00000142197		0.395807	0.0198204	0.368008
ENSG00000160111		-0.593484	0.0198273	0.368008
ENSG00000134108		0.291912	0.0198859	0.368576
ENSG00000106089		-0.773319	0.0199387	0.368585
ENSG00000075303		0.640313	0.0199425	0.368585
ENSG00000124225		1.4311	0.0200269	0.369626
ENSG00000153283		-0.565616	0.0201214	0.369861
ENSG00000212694		-0.484294	0.0201556	0.369861
ENSG00000105778		0.332596	0.0201659	0.369861
ENSG00000173208		1.47513	0.0201816	0.369861
ENSG00000108773		-0.324351	0.0202057	0.369861
ENSG00000186767		1.37351	0.0202191	0.369861
ENSG00000197632		2.10341	0.0202366	0.369861
ENSG00000198546		-0.447795	0.0203149	0.370775
ENSG00000235173		-0.420583	0.0203771	0.371394
ENSG00000124782		0.27968	0.0204422	0.372065
ENSG00000133216		0.704084	0.0204708	0.37207
ENSG00000172197		0.454669	0.0205389	0.372183
ENSG00000108342		1.54442	0.020553	0.372183
ENSG00000151718		1.36678	0.020562	0.372183
ENSG00000119541		0.384785	0.0206605	0.373276
ENSG00000143753		0.311788	0.0206978	0.373276
ENSG00000130653		-0.62351	0.0207076	0.373276
ENSG00000111961		1.02302	0.0207405	0.373331
ENSG00000182087		-0.212588	0.0207674	0.373331
ENSG00000132530		0.760188	0.0209261	0.374061
ENSG00000169826		0.363359	0.021	0.374061
ENSG00000213699		0.374818	0.0210305	0.374061
ENSG00000168005		-0.434367	0.0210379	0.374061
ENSG00000157216		-0.33796	0.0210396	0.374061
ENSG00000179088		2.62677	0.0210553	0.374061
ENSG00000260528		0.750202	0.0211196	0.374061
ENSG00000167118		-0.294974	0.0211469	0.374061
ENSG00000108582		0.452004	0.0211744	0.374061
ENSG00000162757		-0.876322	0.0212239	0.374061
ENSG00000140526		0.352921	0.0212258	0.374061
ENSG00000102901		-0.310849	0.021233	0.374061
ENSG00000103222		0.602211	0.0212462	0.374061
ENSG00000095397		-0.60589	0.0212635	0.374061
ENSG00000163611		1.05134	0.0212637	0.374061
ENSG00000152213		0.455601	0.0212653	0.374061
ENSG00000169583		-0.816167	0.0212954	0.374061
ENSG00000038382		0.527021	0.0213204	0.374061
ENSG00000229391		1.16974	0.0214257	0.375407
ENSG00000104343		0.422268	0.0214616	0.375535
ENSG00000121316		0.314111	0.0215071	0.375596
ENSG00000218565		2.18183	0.0215418	0.375596
ENSG00000126709		0.882159	0.0215508	0.375596
ENSG00000103047		0.413762	0.0216279	0.37644
ENSG00000157827		1.34775	0.0217052	0.37645
ENSG00000277687		1.37771	0.0217326	0.37645
ENSG00000197540		-0.897457	0.0217786	0.37645
ENSG00000167207		0.546806	0.021807	0.37645
ENSG00000068079		0.52996	0.0218501	0.37645
ENSG00000183570		-0.716368	0.0218721	0.37645
ENSG00000075420		0.463012	0.0218753	0.37645
ENSG00000167525		-0.588629	0.0218779	0.37645
ENSG00000115839		0.273554	0.0219139	0.37645
ENSG00000185947		0.50447	0.0219659	0.37645
ENSG00000130669		-0.389616	0.0219804	0.37645
ENSG00000118596		0.59922	0.0220011	0.37645
ENSG00000116678		1.13935	0.0220487	0.37645
ENSG00000088325		1.61438	0.0220648	0.37645
ENSG00000170581		0.489693	0.022085	0.37645
ENSG00000186480		0.387392	0.0220868	0.37645
ENSG00000101224		-0.434292	0.0222088	0.378039
ENSG00000147586		1.31734	0.0222862	0.378866
ENSG00000178996		0.41374	0.0223323	0.378916
ENSG00000279473		-0.715177	0.0223814	0.378916
ENSG00000183808		0.473432	0.0223859	0.378916
ENSG00000103253		-0.697965	0.0224292	0.378916
ENSG00000113583		0.30712	0.0224452	0.378916
ENSG00000111912		0.462748	0.0224961	0.378916
ENSG00000145592		-0.394771	0.0225273	0.378916
ENSG00000138160		0.904238	0.0225362	0.378916
ENSG00000121579		0.313802	0.0225784	0.378916
ENSG00000198821		-0.66908	0.0225908	0.378916
ENSG00000172661		0.283569	0.0226064	0.378916
ENSG00000142185		0.443993	0.0226746	0.379576
ENSG00000104979		-0.324539	0.0227454	0.379872
ENSG00000211658		2.34826	0.0227536	0.379872
ENSG00000184205		-0.726483	0.022779	0.379872
ENSG00000104331		0.313175	0.0228129	0.379955
ENSG00000113163		0.348361	0.0228805	0.380598
ENSG00000125650		-0.646233	0.0229338	0.380707
ENSG00000184260		-1.0972	0.0229593	0.380707
ENSG00000175445		1.69056	0.0230466	0.380707
ENSG00000152242		0.422726	0.0230869	0.380707
ENSG00000138688		0.343338	0.0231093	0.380707
ENSG00000163683		0.358236	0.0231205	0.380707
ENSG00000009413		0.45813	0.0231319	0.380707
ENSG00000225720		2.17645	0.0231375	0.380707
ENSG00000167613		0.480189	0.0231478	0.380707
ENSG00000163788		0.36898	0.0231963	0.381028
ENSG00000104907		-0.310541	0.0233146	0.38141
ENSG00000105738		0.407766	0.0233482	0.38141
ENSG00000131873		0.406538	0.0233616	0.38141
ENSG00000189308		0.442132	0.023375	0.38141
ENSG00000175471		0.409031	0.0233766	0.38141
ENSG00000160613		-0.292045	0.0233937	0.38141
ENSG00000145725		0.399641	0.0234858	0.382437
ENSG00000117091		-0.314539	0.0235484	0.382982
ENSG00000058091		0.383916	0.0236892	0.384795
ENSG00000108848		-0.334755	0.0237467	0.385254
ENSG00000018510		0.390818	0.0238551	0.386513
ENSG00000184005		1.08888	0.0238831	0.386513
ENSG00000171132		0.391002	0.023962	0.387052
ENSG00000044115		0.341089	0.0239775	0.387052
ENSG00000105185		-0.33633	0.0240672	0.387052
ENSG00000142178		2.45531	0.0240744	0.387052
ENSG00000231503		-0.378656	0.0240915	0.387052
ENSG00000165138		-0.823579	0.0241147	0.387052
ENSG00000116663		0.54361	0.0241226	0.387052
ENSG00000100116		1.90517	0.0241702	0.387103
ENSG00000156642		0.324253	0.0241974	0.387103
ENSG00000123610		0.811446	0.0242147	0.387103
ENSG00000197860		0.386195	0.0242614	0.387103
ENSG00000227191		-0.848706	0.0242731	0.387103
ENSG00000027869		-0.663632	0.0243535	0.387883
ENSG00000111859		0.377868	0.024381	0.387883
ENSG00000171044		-1.32566	0.0244287	0.38807
ENSG00000147364		-0.454289	0.0244519	0.38807
ENSG00000167461		0.289892	0.024548	0.388829
ENSG00000101265		0.336266	0.0245845	0.388829
ENSG00000171703		-0.32645	0.024624	0.388829
ENSG00000115295		0.509656	0.0246675	0.388829
ENSG00000165480		2.70506	0.0246832	0.388829
ENSG00000273149		-0.384692	0.0246958	0.388829
ENSG00000148700		0.330473	0.0247068	0.388829
ENSG00000108946		0.357607	0.0248525	0.389006
ENSG00000164830		0.383883	0.0248596	0.389006
ENSG00000188647		0.369256	0.0248802	0.389006
ENSG00000128829		0.374342	0.0248951	0.389006
ENSG00000096401		0.351163	0.0249329	0.389006
ENSG00000257275		2.07691	0.0249508	0.389006
ENSG00000136816		0.442814	0.024999	0.389006
ENSG00000168016		0.426977	0.0251309	0.389006
ENSG00000166266		0.346928	0.0251456	0.389006
ENSG00000178623		0.661557	0.0251682	0.389006
ENSG00000153774		-0.326219	0.0251707	0.389006
ENSG00000160223		2.3392	0.025194	0.389006
ENSG00000157625		0.367145	0.0252134	0.389006
ENSG00000151693		0.892347	0.0252143	0.389006
ENSG00000068366		0.395354	0.0252263	0.389006
ENSG00000071859		-0.263236	0.0252669	0.389006
ENSG00000111817		0.355594	0.0252929	0.389006
ENSG00000123066		0.377287	0.0253136	0.389006
ENSG00000172663		-0.305411	0.0253345	0.389006
ENSG00000172005		-0.752293	0.0253681	0.389006
ENSG00000146376		0.431003	0.0253816	0.389006
ENSG00000152818		0.360274	0.025417	0.389006
ENSG00000105258		-0.427058	0.0254251	0.389006
ENSG00000070423		-0.277572	0.0254285	0.389006
ENSG00000161010		-0.431396	0.0255164	0.38923
ENSG00000005810		0.327818	0.0255254	0.38923
ENSG00000176731		-0.344704	0.0255704	0.38923
ENSG00000211771		-1.02521	0.0256126	0.38923
ENSG00000140545		-0.627925	0.0256243	0.38923
ENSG00000008256		-0.437236	0.0256335	0.38923
ENSG00000223478		-1.09243	0.0256505	0.38923
ENSG00000063180		-0.655575	0.0257185	0.389492
ENSG00000035141		-0.316229	0.025727	0.389492
ENSG00000114439		0.421584	0.0257663	0.389638
ENSG00000262413		-0.403893	0.0259409	0.391827
ENSG00000256043		0.814605	0.0260802	0.392251
ENSG00000135486		-0.326331	0.0260867	0.392251
ENSG00000034053		-0.917727	0.0260941	0.392251
ENSG00000184465		-0.523598	0.0261435	0.392251
ENSG00000181404		-0.747411	0.0261451	0.392251
ENSG00000179583		0.495758	0.026148	0.392251
ENSG00000102081		0.357627	0.0262468	0.393094
ENSG00000153317		0.40852	0.0262641	0.393094
ENSG00000125531		-1.62533	0.0263155	0.393415
ENSG00000197774		-0.271313	0.0264486	0.394815
ENSG00000112078		0.264507	0.0264692	0.394815
ENSG00000210077		0.465706	0.0265039	0.394884
ENSG00000130299		-0.404077	0.0265896	0.395476
ENSG00000004777		-0.404287	0.0266038	0.395476
ENSG00000169967		0.411951	0.0266471	0.395599
ENSG00000165025		0.300736	0.0266973	0.395599
ENSG00000213977		0.558174	0.0267024	0.395599
ENSG00000116711		1.09992	0.0267754	0.39588
ENSG00000196417		-0.67478	0.0267902	0.39588
ENSG00000100711		-0.454354	0.0268118	0.39588
ENSG00000205639		1.14498	0.0269064	0.396665
ENSG00000271895		-0.63837	0.0269253	0.396665
ENSG00000137959		1.20203	0.0271299	0.399232
ENSG00000214174		0.542898	0.0272045	0.399882
ENSG00000163428		0.333184	0.0273303	0.401282
ENSG00000136040		0.385063	0.0274161	0.402092
ENSG00000100580		0.431804	0.0275072	0.402979
ENSG00000143224		-0.442894	0.0276376	0.404038
ENSG00000245164		-0.764179	0.027641	0.404038
ENSG00000135148		0.405424	0.0276727	0.404053
ENSG00000103994		0.297182	0.0277474	0.404387
ENSG00000205307		-0.926636	0.0277682	0.404387
ENSG00000179988		-1.32209	0.0277978	0.404387
ENSG00000147155		-0.402801	0.027849	0.404387
ENSG00000142937		-0.392361	0.0278495	0.404387
ENSG00000084693		-0.364899	0.0279087	0.4048
ENSG00000151687		-1.26716	0.0280747	0.406758
ENSG00000102109		-0.798347	0.0281276	0.407076
ENSG00000248487		-0.527782	0.0281618	0.407123
ENSG00000090659		1.07015	0.0282982	0.408644
ENSG00000167244		2.0592	0.0284359	0.410182
ENSG00000147202		0.405246	0.0285101	0.410802
ENSG00000134285		-0.432322	0.0285908	0.410931
ENSG00000115232		0.332877	0.0286376	0.410931
ENSG00000113742		0.459562	0.0286489	0.410931
ENSG00000170832		0.393945	0.0286692	0.410931
ENSG00000254126		-1.92176	0.0286754	0.410931
ENSG00000136381		0.299338	0.0287695	0.41183
ENSG00000263465		-0.406285	0.0289223	0.412628
ENSG00000218809		1.47014	0.0289531	0.412628
ENSG00000114383		-0.2749	0.0290155	0.412628
ENSG00000165476		0.366423	0.0290287	0.412628
ENSG00000255717		-0.482476	0.0291338	0.412628
ENSG00000155975		0.428068	0.0291462	0.412628
ENSG00000177409		0.676052	0.0291622	0.412628
ENSG00000144848		0.320345	0.0291871	0.412628
ENSG00000038219		0.491052	0.0292118	0.412628
ENSG00000270127		-1.10304	0.0292123	0.412628
ENSG00000144357		0.319299	0.0292234	0.412628
ENSG00000197629		0.433604	0.0292475	0.412628
ENSG00000115267		0.724975	0.0292781	0.412628
ENSG00000166582		-1.18516	0.0293132	0.412628
ENSG00000125743		-0.372103	0.0293827	0.412628
ENSG00000138594		0.349009	0.029384	0.412628
ENSG00000180089		-0.372964	0.0293905	0.412628
ENSG00000163993		-0.759904	0.0294136	0.412628
ENSG00000100385		-0.544553	0.0294218	0.412628
ENSG00000158406		1.2681	0.029468	0.412834
ENSG00000140264		-0.23851	0.0295838	0.414016
ENSG00000281206		-0.534863	0.0296659	0.414021
ENSG00000165240		0.597644	0.0296659	0.414021
ENSG00000082269		0.805026	0.0296984	0.414021
ENSG00000180370		0.315545	0.0297635	0.414021
ENSG00000169925		0.278451	0.0298121	0.414021
ENSG00000188846		-0.379763	0.0298283	0.414021
ENSG00000134444		0.298103	0.0298537	0.414021
ENSG00000161381		-0.804076	0.0299572	0.414021
ENSG00000135972		-0.433218	0.0299918	0.414021
ENSG00000183023		0.364722	0.0300089	0.414021
ENSG00000112531		0.335536	0.0300162	0.414021
ENSG00000188242		-0.551978	0.0300254	0.414021
ENSG00000178789		0.467812	0.0300317	0.414021
ENSG00000135387		0.25876	0.0300326	0.414021
ENSG00000172985		0.831423	0.0300567	0.414021
ENSG00000148600		-1.40332	0.0301383	0.414383
ENSG00000169957		-0.308055	0.0301461	0.414383
ENSG00000248527		-0.293581	0.0302303	0.414707
ENSG00000076513		0.28738	0.0302328	0.414707
ENSG00000089009		-0.358608	0.0303424	0.41556
ENSG00000151882		-0.900592	0.0303582	0.41556
ENSG00000181381		0.562899	0.0304281	0.416083
ENSG00000007129		-0.965022	0.0305011	0.416318
ENSG00000257103		0.328507	0.0305087	0.416318
ENSG00000251661		-0.618662	0.0305474	0.416414
ENSG00000266402		-0.707872	0.0306676	0.417093
ENSG00000176994		0.291628	0.0306783	0.417093
ENSG00000082212		0.27992	0.0308192	0.417093
ENSG00000163479		-0.273161	0.0308323	0.417093
ENSG00000169032		0.260832	0.0308497	0.417093
ENSG00000105821		-0.358721	0.0308512	0.417093
ENSG00000257715		1.06758	0.0308818	0.417093
ENSG00000105708		-0.953898	0.03093	0.417093
ENSG00000196628		0.605773	0.0309302	0.417093
ENSG00000115084		0.697361	0.0309708	0.417093
ENSG00000173598		0.474625	0.0310184	0.417093
ENSG00000148303		-0.358526	0.0310493	0.417093
ENSG00000116824		-0.810757	0.0310793	0.417093
ENSG00000154309		1.07986	0.0311117	0.417093
ENSG00000228300		-0.336562	0.0311145	0.417093
ENSG00000143437		0.352284	0.031123	0.417093
ENSG00000129968		-0.307799	0.0311397	0.417093
ENSG00000136158		2.16722	0.0311685	0.417093
ENSG00000148429		0.395655	0.0312674	0.417781
ENSG00000100445		-0.302907	0.0312835	0.417781
ENSG00000119314		0.289969	0.0314901	0.420114
ENSG00000274383		-0.927448	0.0316201	0.42142
ENSG00000120159		0.55431	0.0316909	0.421936
ENSG00000211638		2.01696	0.0317489	0.422021
ENSG00000250361		1.96448	0.0317616	0.422021
ENSG00000108468		0.288233	0.0318166	0.42231
ENSG00000153395		0.477016	0.0318476	0.42231
ENSG00000131153		1.68426	0.0318976	0.422547
ENSG00000236552		-0.553087	0.0320558	0.422992
ENSG00000138449		0.472394	0.0320669	0.422992
ENSG00000142330		-0.260665	0.0320675	0.422992
ENSG00000146826		-0.26141	0.0320765	0.422992
ENSG00000166439		0.296235	0.0320922	0.422992
ENSG00000154217		-0.272236	0.032151	0.423062
ENSG00000168615		0.426072	0.0321974	0.423062
ENSG00000215022		1.09715	0.0322457	0.423062
ENSG00000137075		0.281841	0.0322534	0.423062
ENSG00000186350		0.269781	0.0322585	0.423062
ENSG00000205765		0.553487	0.0322938	0.423103
ENSG00000158321		-0.636582	0.0323714	0.423526
ENSG00000269837		-1.01343	0.0323905	0.423526
ENSG00000135114		0.803701	0.0324535	0.423928
ENSG00000176978		-0.312096	0.0325421	0.424663
ENSG00000126860		0.29995	0.0326663	0.424715
ENSG00000131831		-1.5298	0.0326678	0.424715
ENSG00000181666		-0.41786	0.0326686	0.424715
ENSG00000173821		0.451986	0.0326753	0.424715
ENSG00000114127		0.535423	0.0327639	0.425268
ENSG00000162636		0.4503	0.0328056	0.425268
ENSG00000103184		1.98473	0.0328409	0.425268
ENSG00000075568		0.320356	0.0328497	0.425268
ENSG00000104517		0.299307	0.0328963	0.425268
ENSG00000229043		1.33718	0.0329878	0.425268
ENSG00000166337		-0.245454	0.0329999	0.425268
ENSG00000181744		0.439002	0.0330557	0.425268
ENSG00000164190		0.309385	0.0330618	0.425268
ENSG00000101916		0.418231	0.0331603	0.425268
ENSG00000133703		0.353054	0.033185	0.425268
ENSG00000278869		1.4066	0.0331885	0.425268
ENSG00000234327		-1.29578	0.0332351	0.425268
ENSG00000087085		2.17527	0.0332622	0.425268
ENSG00000186469		0.328939	0.0332882	0.425268
ENSG00000198900		0.523421	0.0333368	0.425268
ENSG00000123989		-0.733415	0.0334326	0.425268
ENSG00000130726		-0.22884	0.0334469	0.425268
ENSG00000261997		1.06672	0.0334492	0.425268
ENSG00000120690		0.389048	0.03351	0.425268
ENSG00000182154		-0.323609	0.033522	0.425268
ENSG00000180530		0.477777	0.0335312	0.425268
ENSG00000168394		0.454231	0.0335688	0.425268
ENSG00000153339		0.307867	0.0335754	0.425268
ENSG00000101132		-0.547853	0.0335942	0.425268
ENSG00000012660		0.28108	0.0336049	0.425268
ENSG00000134899		-0.293407	0.0336133	0.425268
ENSG00000185236		-0.216493	0.033624	0.425268
ENSG00000153208		0.80921	0.0337716	0.426723
ENSG00000130827		-0.462321	0.0338402	0.426893
ENSG00000227811		1.76789	0.0338499	0.426893
ENSG00000100316		-0.388741	0.0339772	0.427361
ENSG00000096968		0.451191	0.0340553	0.427361
ENSG00000242732		0.595865	0.0340742	0.427361
ENSG00000013374		0.348629	0.0340763	0.427361
ENSG00000147251		0.300214	0.0340871	0.427361
ENSG00000112297		0.329024	0.0341496	0.427361
ENSG00000100908		-0.462776	0.0341501	0.427361
ENSG00000197045		0.432429	0.0341604	0.427361
ENSG00000116918		0.340032	0.0341961	0.427361
ENSG00000103769		0.226482	0.034214	0.427361
ENSG00000129515		0.263418	0.0342448	0.427361
ENSG00000163625		0.387722	0.0343682	0.428147
ENSG00000159685		-0.849745	0.034373	0.428147
ENSG00000131495		-0.321524	0.0344933	0.429238
ENSG00000023191		0.351649	0.0345588	0.429646
ENSG00000143889		0.376071	0.0345914	0.429646
ENSG00000179526		-0.224635	0.0346325	0.42975
ENSG00000175166		0.221805	0.0346861	0.43001
ENSG00000129116		0.714532	0.0347724	0.430673
ENSG00000127586		-0.418614	0.0349156	0.432039
ENSG00000229754		0.690223	0.0349685	0.432045
ENSG00000123933		-0.247742	0.0349855	0.432045
ENSG00000152778		0.746354	0.0350147	0.432045
ENSG00000160551		0.334583	0.0350817	0.432466
ENSG00000171522		0.407484	0.0351544	0.432956
ENSG00000123144		-0.250095	0.0352901	0.433098
ENSG00000134419		-0.401075	0.0354024	0.433098
ENSG00000249915		0.295954	0.0354452	0.433098
ENSG00000178074		0.500221	0.0354589	0.433098
ENSG00000011405		0.476677	0.0354897	0.433098
ENSG00000103591		-0.262967	0.0354988	0.433098
ENSG00000173193		0.594269	0.0355701	0.433098
ENSG00000070614		0.334386	0.0355983	0.433098
ENSG00000184384		0.332221	0.0356104	0.433098
ENSG00000008130		0.304827	0.0356312	0.433098
ENSG00000254452		-0.399085	0.0356809	0.433098
ENSG00000237854		0.746534	0.0356957	0.433098
ENSG00000133935		-0.422408	0.0357134	0.433098
ENSG00000100368		0.417657	0.0357265	0.433098
ENSG00000125810		0.357702	0.0357438	0.433098
ENSG00000256928		-0.658153	0.0358087	0.433098
ENSG00000135709		0.321607	0.0358106	0.433098
ENSG00000136231		1.13449	0.03585	0.433098
ENSG00000025772		0.466624	0.0358554	0.433098
ENSG00000169255		1.79713	0.0358596	0.433098
ENSG00000125691		-0.335099	0.0358648	0.433098
ENSG00000179044		1.09784	0.0358935	0.433098
ENSG00000141293		-0.620752	0.035924	0.433098
ENSG00000117543		-0.424681	0.0360035	0.433511
ENSG00000125520		-0.354462	0.0360319	0.433511
ENSG00000055609		0.30483	0.0360572	0.433511
ENSG00000180739		-0.93283	0.0362341	0.433948
ENSG00000261804		1.29454	0.0363153	0.433948
ENSG00000140575		0.366364	0.0363256	0.433948
ENSG00000146373		0.436765	0.0363646	0.433948
ENSG00000152193		0.543302	0.0363685	0.433948
ENSG00000133112		-0.289619	0.0363819	0.433948
ENSG00000197603		0.9839	0.0364238	0.433948
ENSG00000177600		-0.402714	0.0364266	0.433948
ENSG00000163521		0.546718	0.0364991	0.433948
ENSG00000154451		0.949783	0.0365004	0.433948
ENSG00000255031		-0.350057	0.036561	0.433948
ENSG00000135144		-0.77648	0.0366003	0.433948
ENSG00000165704		0.411245	0.0366249	0.433948
ENSG00000155966		0.976641	0.0366284	0.433948
ENSG00000127314		0.237553	0.0366729	0.433948
ENSG00000164252		0.495041	0.0367311	0.433948
ENSG00000137710		0.606296	0.0367352	0.433948
ENSG00000006025		-0.298971	0.0367608	0.433948
ENSG00000204681		0.416716	0.0367702	0.433948
ENSG00000053254		0.261681	0.0368354	0.433948
ENSG00000112977		0.219395	0.036906	0.433948
ENSG00000153113		0.248383	0.0369447	0.433948
ENSG00000082805		0.278991	0.0369584	0.433948
ENSG00000023287		0.375438	0.0369619	0.433948
ENSG00000152127		0.336939	0.0370745	0.433948
ENSG00000226806		1.47363	0.0370785	0.433948
ENSG00000149541		-0.226449	0.0370859	0.433948
ENSG00000271361		1.7681	0.0371242	0.433948
ENSG00000162512		1.06879	0.0371518	0.433948
ENSG00000068305		0.32369	0.0371644	0.433948
ENSG00000075240		0.339085	0.0371793	0.433948
ENSG00000172809		-0.391051	0.0373187	0.433948
ENSG00000145354		-0.421545	0.037332	0.433948
ENSG00000172460		-1.24203	0.0373536	0.433948
ENSG00000169896		0.300738	0.0373728	0.433948
ENSG00000235823		1.50071	0.0374309	0.433948
ENSG00000169118		0.309619	0.0374458	0.433948
ENSG00000163565		0.43423	0.0374703	0.433948
ENSG00000169994		0.567083	0.0374849	0.433948
ENSG00000174099		0.783434	0.0374924	0.433948
ENSG00000073861		-0.713286	0.0375078	0.433948
ENSG00000147168		-0.298424	0.0375133	0.433948
ENSG00000164144		0.404246	0.0375135	0.433948
ENSG00000167815		-0.406731	0.0375884	0.434432
ENSG00000113638		0.877006	0.0377788	0.436249
ENSG00000117593		0.98394	0.037916	0.436425
ENSG00000189190		-0.825375	0.0379539	0.436425
ENSG00000188002		-1.13676	0.0380202	0.436425
ENSG00000101972		0.289573	0.0380835	0.436425
ENSG00000076108		0.29993	0.0381087	0.436425
ENSG00000162616		0.631112	0.0381138	0.436425
ENSG00000142552		-0.430467	0.0381192	0.436425
ENSG00000101310		0.317691	0.0381835	0.436425
ENSG00000093000		0.335408	0.0381961	0.436425
ENSG00000175054		0.404443	0.0382282	0.436425
ENSG00000239697		-0.285827	0.0382528	0.436425
ENSG00000114902		-0.214032	0.0382663	0.436425
ENSG00000254682		-0.609429	0.0382755	0.436425
ENSG00000241399		0.366332	0.0384642	0.436425
ENSG00000177542		-0.261276	0.0384652	0.436425
ENSG00000196155		-0.579692	0.0385302	0.436425
ENSG00000164715		0.558092	0.0385474	0.436425
ENSG00000109756		0.377339	0.0386003	0.436425
ENSG00000132356		0.345487	0.0386221	0.436425
ENSG00000155744		0.415435	0.0386291	0.436425
ENSG00000122042		0.328688	0.0386457	0.436425
ENSG00000271303		0.541849	0.0386999	0.436425
ENSG00000168769		0.389099	0.0387171	0.436425
ENSG00000136717		-0.495814	0.0387256	0.436425
ENSG00000142546		-0.345253	0.0387323	0.436425
ENSG00000177666		-0.257144	0.0387341	0.436425
ENSG00000008710		-0.311207	0.038843	0.436425
ENSG00000134243		0.376432	0.0388521	0.436425
ENSG00000005249		0.622404	0.0388877	0.436425
ENSG00000129450		0.317889	0.0389559	0.436425
ENSG00000171863		-0.376904	0.0389993	0.436425
ENSG00000164307		0.319408	0.0390291	0.436425
ENSG00000155265		-0.688209	0.0391303	0.436425
ENSG00000178922		-0.546299	0.0391471	0.436425
ENSG00000186162		-0.380712	0.039149	0.436425
ENSG00000069248		0.391008	0.0391952	0.436425
ENSG00000124733		-0.270798	0.0391959	0.436425
ENSG00000136108		0.384878	0.0392342	0.436425
ENSG00000179979		-0.438616	0.03928	0.436425
ENSG00000163960		0.288127	0.0392883	0.436425
ENSG00000204592		0.244694	0.0392972	0.436425
ENSG00000080546		-0.420263	0.0393195	0.436425
ENSG00000134602		0.439942	0.0393231	0.436425
ENSG00000218891		-0.416445	0.039438	0.436425
ENSG00000130164		0.572711	0.0394443	0.436425
ENSG00000167770		-0.233058	0.0394596	0.436425
ENSG00000133773		-0.384222	0.0394964	0.436425
ENSG00000060688		0.358808	0.0395127	0.436425
ENSG00000255443		-0.636358	0.0395175	0.436425
ENSG00000256393		-0.942623	0.0395461	0.436425
ENSG00000158792		0.368632	0.039625	0.436425
ENSG00000166016		0.61137	0.0396856	0.436425
ENSG00000166199		-0.396146	0.0396868	0.436425
ENSG00000185808		-0.651168	0.0397051	0.436425
ENSG00000116962		0.542066	0.0397878	0.436425
ENSG00000126870		0.459003	0.039829	0.436425
ENSG00000100263		-0.396776	0.039845	0.436425
ENSG00000134077		0.434651	0.0398572	0.436425
ENSG00000279576		-0.589237	0.0398837	0.436425
ENSG00000114480		0.492004	0.0399004	0.436425
ENSG00000139496		0.403869	0.0399228	0.436425
ENSG00000211666		1.28011	0.0399356	0.436425
ENSG00000167995		-0.393109	0.0400063	0.436425
ENSG00000150995		0.492921	0.0400257	0.436425
ENSG00000139618		1.36588	0.0400424	0.436425
ENSG00000138613		0.404279	0.0400695	0.436425
ENSG00000070540		0.342015	0.0401013	0.436425
ENSG00000104957		-0.219502	0.0401037	0.436425
ENSG00000221983		-0.284895	0.0401163	0.436425
ENSG00000187741		0.436783	0.0401227	0.436425
ENSG00000148218		0.310767	0.0401561	0.436425
ENSG00000108515		-0.318803	0.040215	0.436425
ENSG00000029725		0.290395	0.0402184	0.436425
ENSG00000142494		2.07015	0.0402523	0.436432
ENSG00000038358		0.33578	0.0403265	0.436663
ENSG00000071462		-0.300858	0.0403401	0.436663
ENSG00000127419		-0.224279	0.0404074	0.436675
ENSG00000165118		0.824432	0.0404425	0.436675
ENSG00000125656		-0.24745	0.0404643	0.436675
ENSG00000138496		0.53938	0.0404748	0.436675
ENSG00000145730		0.48765	0.0405325	0.436675
ENSG00000108771		0.475308	0.0405954	0.436675
ENSG00000185522		-0.753917	0.0406191	0.436675
ENSG00000138641		0.383096	0.0406458	0.436675
ENSG00000157985		-0.929399	0.0406669	0.436675
ENSG00000155846		0.432862	0.0407024	0.436675
ENSG00000156587		0.500733	0.040724	0.436675
ENSG00000188290		1.03961	0.0407555	0.436675
ENSG00000094804		1.93655	0.0408223	0.436675
ENSG00000099385		-0.301343	0.040825	0.436675
ENSG00000079616		-0.34626	0.0408831	0.436675
ENSG00000143067		0.721158	0.0408833	0.436675
ENSG00000158683		1.79133	0.0409061	0.436675
ENSG00000185670		0.821364	0.0410569	0.436939
ENSG00000122218		0.254719	0.0410601	0.436939
ENSG00000105967		0.554478	0.0410771	0.436939
ENSG00000161955		0.304744	0.0410783	0.436939
ENSG00000176209		-0.399002	0.0410971	0.436939
ENSG00000184203		0.274439	0.0412142	0.437413
ENSG00000171659		1.55045	0.0412697	0.437413
ENSG00000087253		0.412653	0.0412782	0.437413
ENSG00000123700		0.697428	0.0412933	0.437413
ENSG00000122986		0.312833	0.0413081	0.437413
ENSG00000152766		0.926644	0.0414213	0.438259
ENSG00000277203		-0.577079	0.0415805	0.439589
ENSG00000180537		1.81591	0.0417463	0.440739
ENSG00000071655		-0.304576	0.0417563	0.440739
ENSG00000204282		-0.400211	0.0418134	0.440987
ENSG00000223855		1.05127	0.0419425	0.441994
ENSG00000176853		0.359455	0.0419781	0.442015
ENSG00000145423		2.22764	0.0421558	0.443159
ENSG00000111335		0.690503	0.0421599	0.443159
ENSG00000145416		0.352918	0.042188	0.443159
ENSG00000125844		0.254462	0.0422556	0.443177
ENSG00000259813		-0.541713	0.0422571	0.443177
ENSG00000263753		-0.326724	0.0422945	0.443188
ENSG00000197081		0.343677	0.042334	0.443188
ENSG00000111678		-0.566944	0.0423594	0.443188
ENSG00000171729		1.15047	0.0425627	0.44446
ENSG00000138768		0.398412	0.0425942	0.44446
ENSG00000233444		-1.34068	0.0426783	0.44446
ENSG00000069493		-0.376861	0.0426856	0.44446
ENSG00000111647		0.322316	0.0426869	0.44446
ENSG00000259207		0.692735	0.0427093	0.44446
ENSG00000256633		-0.897179	0.0427343	0.44446
ENSG00000169756		0.356443	0.0428023	0.44446
ENSG00000120699		-0.425359	0.0428111	0.44446
ENSG00000006534		0.299287	0.0428191	0.44446
ENSG00000162614		0.77038	0.0429122	0.445074
ENSG00000120008		0.369997	0.0430464	0.446115
ENSG00000014824		0.284162	0.0431259	0.446585
ENSG00000112992		0.376145	0.0432628	0.447468
ENSG00000110700		-0.398239	0.0432792	0.447468
ENSG00000005102		1.79412	0.0433445	0.447615
ENSG00000196562		0.331879	0.0433616	0.447615
ENSG00000267751		1.18324	0.0434711	0.448394
ENSG00000135749		-0.364222	0.0435072	0.448414
ENSG00000160813		-0.283909	0.0435879	0.448668
ENSG00000130396		0.579429	0.0436457	0.448668
ENSG00000180385		1.01867	0.0436721	0.448668
ENSG00000186431		0.792521	0.0436815	0.448668
ENSG00000157106		0.31768	0.0437026	0.448668
ENSG00000213625		0.263756	0.0438273	0.448776
ENSG00000149499		-0.230068	0.043855	0.448776
ENSG00000148110		0.439476	0.0438615	0.448776
ENSG00000211809		1.56719	0.0438778	0.448776
ENSG00000170515		-0.262188	0.0438838	0.448776
ENSG00000107742		-0.654025	0.0439208	0.448805
ENSG00000253304		-0.827201	0.0442075	0.450731
ENSG00000074660		0.649786	0.044216	0.450731
ENSG00000051382		0.304128	0.0442284	0.450731
ENSG00000255857		-0.405659	0.0442465	0.450731
ENSG00000075223		0.759272	0.0443237	0.45098
ENSG00000172845		0.283127	0.0443585	0.45098
ENSG00000272345		1.10685	0.0443738	0.45098
ENSG00000184584		-0.257357	0.0444739	0.451358
ENSG00000107897		0.289909	0.0444798	0.451358
ENSG00000188725		0.564181	0.0445961	0.452189
ENSG00000072778		-0.201594	0.0447325	0.453222
ENSG00000144713		-0.374708	0.0449315	0.454201
ENSG00000152620		0.645847	0.0449534	0.454201
ENSG00000150093		0.333276	0.0449595	0.454201
ENSG00000101346		0.36582	0.0449711	0.454201
ENSG00000065054		-0.485525	0.0450019	0.454201
ENSG00000121481		0.366991	0.0451243	0.454562
ENSG00000196655		-0.343589	0.0451889	0.454562
ENSG00000281376		1.40756	0.0452082	0.454562
ENSG00000212195		-1.7095	0.04524	0.454562
ENSG00000150455		0.553695	0.0453186	0.454562
ENSG00000112282		0.354084	0.0453403	0.454562
ENSG00000038002		0.360348	0.0453651	0.454562
ENSG00000176018		0.497381	0.0454063	0.454562
ENSG00000101019		-0.378356	0.0454163	0.454562
ENSG00000013725		-0.730726	0.0454752	0.454562
ENSG00000186994		-1.40114	0.0455209	0.454562
ENSG00000104946		-0.256492	0.0455339	0.454562
ENSG00000182866		-0.601344	0.04557	0.454562
ENSG00000159228		0.443695	0.0455931	0.454562
ENSG00000112306		-0.552001	0.0456271	0.454562
ENSG00000138755		1.85752	0.0456452	0.454562
ENSG00000156374		1.29535	0.0456676	0.454562
ENSG00000183484		0.465004	0.0456863	0.454562
ENSG00000178502		1.15123	0.0457485	0.454562
ENSG00000136436		0.235914	0.0457619	0.454562
ENSG00000085662		-0.292925	0.0457641	0.454562
ENSG00000175611		-0.644283	0.0458561	0.455132
ENSG00000167792		-0.238253	0.0459273	0.455383
ENSG00000210196		0.596529	0.0459506	0.455383
ENSG00000134516		0.230484	0.0460446	0.45597
ENSG00000110717		-0.278378	0.0462088	0.456939
ENSG00000196313		0.301702	0.0462265	0.456939
ENSG00000130590		-0.434206	0.0462468	0.456939
ENSG00000180776		0.302277	0.0463382	0.457499
ENSG00000231500		-0.382367	0.0463847	0.457613
ENSG00000120645		-2.32309	0.0464895	0.457984
ENSG00000131725		0.290262	0.046492	0.457984
ENSG00000106799		0.306698	0.0465299	0.458015
ENSG00000148848		2.36589	0.0465814	0.458178
ENSG00000159658		0.241837	0.0466724	0.458434
ENSG00000143951		0.576657	0.0467067	0.458434
ENSG00000274177		-0.470296	0.0467121	0.458434
ENSG00000111300		0.468078	0.0467559	0.458475
ENSG00000151422		0.540326	0.046793	0.458475
ENSG00000178694		0.380088	0.0468212	0.458475
ENSG00000035403		0.340247	0.0468558	0.458475
ENSG00000099330		-0.336306	0.0469399	0.458856
ENSG00000144827		-0.375155	0.0469762	0.458856
ENSG00000276517		-1.18836	0.0469995	0.458856
ENSG00000279753		-0.375141	0.047064	0.459145
ENSG00000198160		0.293812	0.0471163	0.459314
ENSG00000279689		-0.621879	0.047208	0.459866
ENSG00000167967		-0.207361	0.0472771	0.460199
ENSG00000204577		0.514542	0.0473368	0.460439
ENSG00000125898		-0.297242	0.0474222	0.460928
ENSG00000139899		0.740644	0.0475136	0.461475
ENSG00000188167		0.638237	0.0475774	0.461754
ENSG00000080503		0.235416	0.047703	0.46233
ENSG00000130511		-0.350764	0.047708	0.46233
ENSG00000171988		0.444854	0.0477619	0.46233
ENSG00000126522		-0.282721	0.0477998	0.46233
ENSG00000184898		0.427429	0.047835	0.46233
ENSG00000172543		-0.621702	0.0478619	0.46233
ENSG00000160201		-1.31111	0.0478831	0.46233
ENSG00000198162		0.305816	0.0479579	0.462713
ENSG00000197816		-1.57749	0.0480047	0.462824
ENSG00000171311		-0.297248	0.0481222	0.463617
ENSG00000204371		-0.332475	0.0481776	0.463676
ENSG00000145214		-0.301043	0.0482493	0.463676
ENSG00000171307		0.370354	0.0482697	0.463676
ENSG00000087258		-0.617224	0.0482797	0.463676
ENSG00000108523		-0.258157	0.0483047	0.463676
ENSG00000048052		0.43048	0.0484085	0.463936
ENSG00000110628		0.479171	0.0484451	0.463936
ENSG00000108556		-0.415485	0.0485484	0.463936
ENSG00000164620		-0.276992	0.0485487	0.463936
ENSG00000122406		-0.337974	0.0485525	0.463936
ENSG00000065135		0.306305	0.0485612	0.463936
ENSG00000066084		0.391236	0.048579	0.463936
ENSG00000105640		-0.3856	0.0486905	0.464417
ENSG00000165389		0.470081	0.0487233	0.464417
ENSG00000198646		0.264892	0.0487354	0.464417
ENSG00000126214		-0.226445	0.0487814	0.464519
ENSG00000023171		0.551636	0.0488653	0.464566
ENSG00000080345		0.323172	0.0489138	0.464566
ENSG00000083535		0.473735	0.0489245	0.464566
ENSG00000137177		0.318126	0.0489566	0.464566
ENSG00000101911		0.356875	0.0489702	0.464566
ENSG00000126858		0.258121	0.0489984	0.464566
ENSG00000165782		-0.232051	0.0491606	0.465767
ENSG00000135127		-0.599003	0.0492788	0.465938
ENSG00000076043		-0.486731	0.0492889	0.465938
ENSG00000198836		0.252574	0.0493339	0.465938
ENSG00000182095		0.243298	0.0493784	0.465938
ENSG00000114904		0.435711	0.0494084	0.465938
ENSG00000087470		0.28598	0.0494551	0.465938
ENSG00000105717		-0.609385	0.0495322	0.465938
ENSG00000125352		-0.348414	0.0495522	0.465938
ENSG00000115350		-0.350009	0.0495541	0.465938
ENSG00000103269		-0.485222	0.0495587	0.465938
ENSG00000228502		-0.597079	0.0495963	0.465938
ENSG00000065970		0.265281	0.0496277	0.465938
ENSG00000188372		-0.657912	0.0496395	0.465938
ENSG00000177917		0.471449	0.0497704	0.466639
ENSG00000236525		2.17874	0.04979	0.466639
ENSG00000137441		-0.8783	0.0498288	0.466639
ENSG00000126016		1.41581	0.0498623	0.466639
ENSG00000164244		0.37694	0.0499938	0.466639
ENSG00000107929		0.263116	0.0500139	0.466639
ENSG00000074071		-0.288167	0.0500232	0.466639
ENSG00000139998		-0.87024	0.0500297	0.466639
ENSG00000188997		0.430954	0.0500686	0.466639
ENSG00000006607		0.533923	0.0500694	0.466639
ENSG00000211782		-1.78536	0.0501418	0.466656
ENSG00000164291		-0.888477	0.0501422	0.466656
ENSG00000111269		0.388577	0.0501928	0.466797
ENSG00000179750		1.49482	0.0503007	0.46717
ENSG00000171960		-0.34987	0.0503041	0.46717
ENSG00000114859		-0.996482	0.0504177	0.467256
ENSG00000128185		-0.300478	0.0504292	0.467256
ENSG00000011566		0.841834	0.0504427	0.467256
ENSG00000141337		0.295434	0.0504555	0.467256
ENSG00000181827		0.417547	0.0505239	0.467278
ENSG00000173626		1.42564	0.0505714	0.467278
ENSG00000174944		0.831041	0.0505754	0.467278
ENSG00000151466		0.338366	0.0506353	0.467278
ENSG00000145247		-0.582613	0.0506382	0.467278
ENSG00000165169		0.316584	0.0506776	0.467278
ENSG00000120868		0.375656	0.0507068	0.467278
ENSG00000104549		0.773961	0.0507639	0.467417
ENSG00000127252		1.56948	0.0507931	0.467417
ENSG00000133055		-1.19102	0.0508917	0.467747
ENSG00000132825		0.454096	0.050933	0.467747
ENSG00000141664		0.556068	0.0509655	0.467747
ENSG00000204149		-0.442907	0.051103	0.467747
ENSG00000119778		0.374001	0.0511049	0.467747
ENSG00000186676		-2.267	0.0511491	0.467747
ENSG00000122966		1.2573	0.0511575	0.467747
ENSG00000256128		-1.62207	0.0512055	0.467747
ENSG00000078808		-0.182433	0.0512504	0.467747
ENSG00000243477		-0.302712	0.0512599	0.467747
ENSG00000197756		-0.368267	0.0512636	0.467747
ENSG00000135363		0.316178	0.0512795	0.467747
ENSG00000197312		0.30393	0.0513193	0.467747
ENSG00000154917		1.4334	0.0513273	0.467747
ENSG00000143164		0.287759	0.0514025	0.468108
ENSG00000078081		1.29065	0.0514436	0.468158
ENSG00000258919		1.60004	0.051628	0.46865
ENSG00000198887		0.285535	0.0516452	0.46865
ENSG00000139714		-0.605733	0.0516652	0.46865
ENSG00000092140		0.5519	0.0516757	0.46865
ENSG00000160991		0.282973	0.051704	0.46865
ENSG00000129757		1.06224	0.0517292	0.46865
ENSG00000083520		0.326425	0.0518	0.46865
ENSG00000067066		0.318506	0.05181	0.46865
ENSG00000159592		0.217019	0.0518456	0.46865
ENSG00000164530		-0.75517	0.0519844	0.46865
ENSG00000174705		0.905154	0.051994	0.46865
ENSG00000112419		0.344491	0.0519945	0.46865
ENSG00000107669		0.326388	0.0520713	0.46865
ENSG00000172348		-2.71309	0.0520851	0.46865
ENSG00000120063		0.421353	0.0520868	0.46865
ENSG00000272894		0.794113	0.0520923	0.46865
ENSG00000143436		-0.349433	0.0521039	0.46865
ENSG00000025708		0.400113	0.0522777	0.46944
ENSG00000228830		-0.450271	0.0522971	0.46944
ENSG00000156795		1.04743	0.0523128	0.46944
ENSG00000114812		-0.343054	0.0523453	0.46944
ENSG00000166788		-0.516654	0.0523913	0.46944
ENSG00000162191		-0.25583	0.0524732	0.46944
ENSG00000013288		0.225035	0.0524919	0.46944
ENSG00000198771		0.220569	0.0525638	0.46944
ENSG00000106028		-0.278861	0.0525739	0.46944
ENSG00000128596		-0.845119	0.0525783	0.46944
ENSG00000198910		1.12665	0.0526496	0.46944
ENSG00000270605		-0.822637	0.0526705	0.46944
ENSG00000138750		0.461534	0.0527246	0.46944
ENSG00000148484		0.230432	0.0527569	0.46944
ENSG00000205413		0.543358	0.0527844	0.46944
ENSG00000142534		-0.315426	0.0528246	0.46944
ENSG00000137812		1.52771	0.0528544	0.46944
ENSG00000114648		0.342651	0.0528984	0.46944
ENSG00000237886		-0.582847	0.0529134	0.46944
ENSG00000134369		0.550129	0.0529404	0.46944
ENSG00000125629		0.784465	0.052942	0.46944
ENSG00000131236		0.258377	0.0530452	0.469734
ENSG00000198734		0.436202	0.0530466	0.469734
ENSG00000082996		0.31645	0.0531238	0.469862
ENSG00000159713		-0.670203	0.0531326	0.469862
ENSG00000137767		0.264737	0.0531716	0.469891
ENSG00000151553		0.358504	0.0532502	0.469949
ENSG00000139218		0.254833	0.0533548	0.469949
ENSG00000162576		-1.84871	0.0533613	0.469949
ENSG00000008517		-0.60657	0.0534242	0.469949
ENSG00000136874		0.445957	0.0534356	0.469949
ENSG00000163069		-1.13587	0.0534645	0.469949
ENSG00000100596		0.262081	0.0534971	0.469949
ENSG00000205885		0.850137	0.0535368	0.469949
ENSG00000102977		-0.315551	0.053586	0.469949
ENSG00000173281		0.41344	0.0535899	0.469949
ENSG00000033327		0.34992	0.0536293	0.469949
ENSG00000133808		0.641277	0.0536477	0.469949
ENSG00000138119		0.68674	0.0536503	0.469949
ENSG00000136279		0.222536	0.0536788	0.469949
ENSG00000133131		-1.07605	0.0537157	0.469959
ENSG00000163823		0.560787	0.0537768	0.470004
ENSG00000197279		1.85347	0.0538534	0.470004
ENSG00000171530		-0.240575	0.0539811	0.470004
ENSG00000005206		-0.275893	0.0540251	0.470004
ENSG00000123505		0.223216	0.0540366	0.470004
ENSG00000260196		1.24695	0.0540791	0.470004
ENSG00000196396		0.276224	0.054116	0.470004
ENSG00000232434		-0.453967	0.0542118	0.470004
ENSG00000168300		0.312916	0.0542258	0.470004
ENSG00000167286		-0.711431	0.0542285	0.470004
ENSG00000213199		-0.599881	0.0542726	0.470004
ENSG00000263956		-0.620326	0.054283	0.470004
ENSG00000119729		0.312855	0.0542884	0.470004
ENSG00000187144		-1.03686	0.0543112	0.470004
ENSG00000038945		1.1511	0.054358	0.470004
ENSG00000166734		0.298889	0.0544186	0.470004
ENSG00000121064		0.26736	0.0544199	0.470004
ENSG00000184009		0.242707	0.054433	0.470004
ENSG00000123219		-1.07446	0.0544356	0.470004
ENSG00000165219		0.282643	0.0544362	0.470004
ENSG00000173530		-0.378756	0.0546032	0.471136
ENSG00000170638		-0.213892	0.0547173	0.471206
ENSG00000198039		0.98924	0.0547502	0.471206
ENSG00000261691		-0.631248	0.0547723	0.471206
ENSG00000160712		0.340952	0.0547794	0.471206
ENSG00000240225		1.20504	0.0547915	0.471206
ENSG00000204252		1.90511	0.0548264	0.471206
ENSG00000258818		-1.04109	0.0549479	0.471941
ENSG00000175197		-0.473465	0.0551009	0.472946
ENSG00000263001		0.371638	0.0551548	0.473
ENSG00000146963		0.280051	0.0552049	0.473
ENSG00000267296		1.26276	0.0552151	0.473
ENSG00000100342		0.474743	0.0552645	0.473114
ENSG00000100890		-0.587651	0.0554821	0.47366
ENSG00000143387		-0.396279	0.0555319	0.47366
ENSG00000186666		-0.956239	0.0555642	0.47366
ENSG00000133313		0.297081	0.0556064	0.47366
ENSG00000116489		0.277087	0.0556357	0.47366
ENSG00000124201		0.38865	0.0556435	0.47366
ENSG00000163568		0.600834	0.0557104	0.47366
ENSG00000111696		-0.673121	0.0557165	0.47366
ENSG00000196664		0.879694	0.0557621	0.47366
ENSG00000161395		-0.298607	0.0557983	0.47366
ENSG00000073350		-0.489743	0.0558598	0.47366
ENSG00000145817		0.356531	0.0560014	0.47366
ENSG00000187118		-0.339255	0.0560045	0.47366
ENSG00000223722		1.59864	0.0560162	0.47366
ENSG00000278030		-1.42171	0.0561157	0.47366
ENSG00000146192		0.431643	0.0562013	0.47366
ENSG00000175793		-0.77315	0.0562187	0.47366
ENSG00000068831		-0.230114	0.0562238	0.47366
ENSG00000107949		-0.261331	0.0562772	0.47366
ENSG00000159842		0.451716	0.0563075	0.47366
ENSG00000092531		0.311624	0.0563241	0.47366
ENSG00000005801		-0.549944	0.0563241	0.47366
ENSG00000165997		0.548	0.0563303	0.47366
ENSG00000136754		0.264658	0.0563794	0.47366
ENSG00000225492		2.17042	0.0564135	0.47366
ENSG00000243679		-0.390906	0.0564262	0.47366
ENSG00000068976		-0.416203	0.0564391	0.47366
ENSG00000186827		-0.548091	0.0564476	0.47366
ENSG00000248015		-0.664892	0.0564805	0.47366
ENSG00000164163		0.335876	0.0564965	0.47366
ENSG00000071994		-0.291922	0.0565027	0.47366
ENSG00000149313		0.344715	0.0565521	0.47366
ENSG00000119682		0.251188	0.056596	0.47366
ENSG00000225062		0.741893	0.0566108	0.47366
ENSG00000103495		-0.205766	0.0566466	0.47366
ENSG00000091157		0.354586	0.0566716	0.47366
ENSG00000128245		0.263951	0.0567151	0.47366
ENSG00000105373		-0.341004	0.0567582	0.47366
ENSG00000008988		-0.344564	0.0567641	0.47366
ENSG00000145555		1.15906	0.0567701	0.47366
ENSG00000100422		-0.217687	0.0569392	0.47473
ENSG00000153814		0.252769	0.0569705	0.47473
ENSG00000275111		0.949579	0.057015	0.4748
ENSG00000149743		-0.298768	0.0571683	0.475775
ENSG00000241014		-0.379513	0.0572174	0.475882
ENSG00000158290		0.239729	0.057258	0.475894
ENSG00000245849		-0.431478	0.0573249	0.475894
ENSG00000100147		1.30811	0.0573275	0.475894
ENSG00000154059		0.435411	0.0573886	0.476101
ENSG00000253626		1.32129	0.0574404	0.47623
ENSG00000276136		-0.836354	0.0574907	0.476347
ENSG00000117505		0.279976	0.0575489	0.476528
ENSG00000163349		0.304485	0.0576948	0.47683
ENSG00000168610		0.255655	0.0577136	0.47683
ENSG00000100439		-0.255771	0.0577286	0.47683
ENSG00000100271		-0.458555	0.0577304	0.47683
ENSG00000263731		-0.804567	0.057839	0.477318
ENSG00000154642		0.388985	0.0578622	0.477318
ENSG00000074855		-0.295361	0.0579304	0.477496
ENSG00000183837		-1.04029	0.0579984	0.477496
ENSG00000133961		0.290447	0.0580221	0.477496
ENSG00000130734		-0.335202	0.0580291	0.477496
ENSG00000185896		0.188186	0.05807	0.477533
ENSG00000174125		0.442594	0.0581303	0.47773
ENSG00000115159		0.367609	0.0582118	0.478101
ENSG00000138413		0.486479	0.0582924	0.478464
ENSG00000127946		0.435219	0.0584059	0.478671
ENSG00000173511		-0.373834	0.0584214	0.478671
ENSG00000104872		-0.25373	0.0584518	0.478671
ENSG00000174695		0.278118	0.0584911	0.478671
ENSG00000134698		0.311763	0.0584998	0.478671
ENSG00000101745		0.334964	0.0585752	0.478945
ENSG00000277734		-0.624318	0.0586062	0.478945
ENSG00000079313		-0.178673	0.0586684	0.479156
ENSG00000136643		0.336721	0.0587574	0.479584
ENSG00000256152		-1.18128	0.0588147	0.479754
ENSG00000279430		-0.667087	0.0588736	0.479937
ENSG00000189079		0.315564	0.0589693	0.480419
ENSG00000100505		1.13485	0.0590473	0.480757
ENSG00000280153		0.362512	0.0591589	0.48136
ENSG00000128383		0.541268	0.0592002	0.48136
ENSG00000102312		-0.381606	0.0592982	0.48136
ENSG00000154832		-0.218252	0.0593097	0.48136
ENSG00000167196		0.450636	0.0593266	0.48136
ENSG00000136603		0.43292	0.0593524	0.48136
ENSG00000117335		0.315332	0.0593778	0.48136
ENSG00000173614		0.610024	0.0594697	0.481808
ENSG00000205716		-1.66352	0.059605	0.482606
ENSG00000096433		-0.59215	0.0597983	0.483471
ENSG00000279741		1.09575	0.0598427	0.483471
ENSG00000162650		-0.330378	0.0598655	0.483471
ENSG00000143842		-0.603635	0.0598756	0.483471
ENSG00000166529		-0.590232	0.0599602	0.483471
ENSG00000266714		0.222799	0.0599678	0.483471
ENSG00000161547		-0.211653	0.0599694	0.483471
ENSG00000102900		0.213168	0.0600594	0.4839
ENSG00000147416		0.285543	0.0602677	0.484763
ENSG00000242125		-0.375151	0.0602736	0.484763
ENSG00000244462		0.273043	0.0602981	0.484763
ENSG00000128534		-0.246119	0.0603346	0.484763
ENSG00000274425		-0.335893	0.060351	0.484763
ENSG00000188322		-0.69331	0.0604748	0.485224
ENSG00000188282		0.848393	0.0604822	0.485224
ENSG00000166394		1.63335	0.0605626	0.485297
ENSG00000135250		0.312186	0.0605652	0.485297
ENSG00000140470		-1.61098	0.0607624	0.486581
ENSG00000012779		0.261472	0.0608465	0.486957
ENSG00000187621		1.07222	0.0609119	0.487184
ENSG00000110344		0.260797	0.0611653	0.4878
ENSG00000149573		0.685618	0.0611719	0.4878
ENSG00000183530		0.324742	0.0611761	0.4878
ENSG00000147548		0.21107	0.0611854	0.4878
ENSG00000141179		0.30924	0.0612273	0.4878
ENSG00000167625		0.702475	0.0612817	0.4878
ENSG00000139318		0.492497	0.0612943	0.4878
ENSG00000241852		-0.377431	0.0613069	0.4878
ENSG00000145050		-0.302873	0.0614037	0.4878
ENSG00000235568		0.263883	0.0614745	0.4878
ENSG00000235954		-0.409996	0.0614828	0.4878
ENSG00000163001		-0.473764	0.0615442	0.4878
ENSG00000105697		-2.08178	0.0615754	0.4878
ENSG00000163714		0.260422	0.0615983	0.4878
ENSG00000058453		-0.329388	0.0616111	0.4878
ENSG00000071189		0.316202	0.0616404	0.4878
ENSG00000101843		0.390641	0.0616525	0.4878
ENSG00000244151		-0.861535	0.0616917	0.4878
ENSG00000177030		-0.270239	0.0617182	0.4878
ENSG00000135414		-0.643552	0.0617604	0.4878
ENSG00000005893		0.285012	0.0617811	0.4878
ENSG00000126756		-0.288009	0.0618246	0.4878
ENSG00000246582		1.1629	0.0618427	0.4878
ENSG00000165806		0.435248	0.0618974	0.487939
ENSG00000102898		-0.278459	0.062039	0.488761
ENSG00000185112		-0.589715	0.0621438	0.488909
ENSG00000084093		0.266061	0.0621475	0.488909
ENSG00000142512		0.316102	0.0621693	0.488909
ENSG00000014257		0.375138	0.0623036	0.489216
ENSG00000088827		1.05234	0.0623177	0.489216
ENSG00000068137		1.52675	0.0623556	0.489216
ENSG00000104691		-0.545364	0.0623824	0.489216
ENSG00000160226		-0.319935	0.0624297	0.489216
ENSG00000184060		0.332645	0.0624317	0.489216
ENSG00000127191		-0.307874	0.0625158	0.489583
ENSG00000164877		0.695265	0.0626929	0.490122
ENSG00000142765		-0.237575	0.0627124	0.490122
ENSG00000225663		-0.22931	0.0627136	0.490122
ENSG00000249790		1.31637	0.0627339	0.490122
ENSG00000102738		-0.345856	0.0628396	0.490657
ENSG00000197948		-0.221499	0.0628772	0.490659
ENSG00000162772		0.759175	0.062919	0.49066
ENSG00000225828		-0.291508	0.0629819	0.49066
ENSG00000178700		0.870131	0.0630044	0.49066
ENSG00000135604		0.44407	0.0630267	0.49066
ENSG00000142676		-0.309851	0.0631039	0.49097
ENSG00000203797		1.8417	0.0632362	0.491455
ENSG00000111731		0.289016	0.0633408	0.491455
ENSG00000162129		0.466583	0.0633462	0.491455
ENSG00000151292		0.295875	0.0633949	0.491455
ENSG00000164327		0.38042	0.0634047	0.491455
ENSG00000124380		0.240763	0.0634315	0.491455
ENSG00000161016		-0.335745	0.0634626	0.491455
ENSG00000179331		1.94071	0.063531	0.491455
ENSG00000109272		0.871299	0.0635488	0.491455
ENSG00000163682		0.368769	0.0635638	0.491455
ENSG00000107485		-0.593009	0.0635776	0.491455
ENSG00000203879		-0.234867	0.0636946	0.49207
ENSG00000204387		-0.45927	0.063798	0.492579
ENSG00000135632		-0.470609	0.0639448	0.493367
ENSG00000143674		1.28535	0.0639905	0.493367
ENSG00000160179		0.404819	0.064044	0.493367
ENSG00000173581		-0.412538	0.0640718	0.493367
ENSG00000174444		-0.317862	0.0641383	0.493367
ENSG00000010818		0.346642	0.0641619	0.493367
ENSG00000166012		-0.253344	0.0641768	0.493367
ENSG00000275527		-1.9619	0.0642033	0.493367
ENSG00000119522		0.266784	0.0642579	0.493367
ENSG00000185164		1.03775	0.0642755	0.493367
ENSG00000112514		-0.275389	0.0644686	0.49456
ENSG00000156976		-0.221451	0.0645942	0.495235
ENSG00000162194		-0.59735	0.0646749	0.495374
ENSG00000104133		0.256208	0.0646878	0.495374
[truncated: 11,425 more rows]

## Sheet: PCR- vs PCR+ Long-term
ENSGID	HGNC	log2FC	p-value	FDR
[truncated: 13,141 more rows]
